# Supplementary material for: Regulatory Genomic Circuitry of Brain Age by Integrative Functional Genomic Analyses
Source: Genomics Proteomics Bioinformatics. 2025 Aug 8;23(5):qzaf064. doi: 10.1093/gpbjnl/qzaf064 (PMC12996886; doi:10.1093/gpbjnl/qzaf064)
Supplement: qzaf064_Supplementary_Data [file qzaf064_supplementary_data.zip › Table S1.xlsx]

## Sheet: Table S1
Table S1 The demographic information for model training and testing in this study
Dataset	Sample number		Mean (Std)		Age range (Year)	Gender	Scanning equipment	Voxel size
Southwest University Adult Lifespan Dataset (SALD)	489		45.03 (7.08)		19–80	186/303	Siemens Tim Trio (3T)	1.0 × 1.0 × 1.0
Citigroup Biomedical Imaging Center (CBIC)	228		10.84 (3.78)		5–21	149/79	GE Signa (3T)	0.9 × 0.9 × 1.0
Australian Imaging Biomarkers and Lifestyle (AIBL)	315		54.62 (20.06)		20–89	117/198	Siemens Tim Trio (3T)	2.0 × 1.0 × 1.2
Information eXtraction from Images (IXI)	563		48.62 (16.49)		20–86	250/311	Philips Intera (3T); Philips Gyroscan Intera (1.5T);	0.937 × 0.937 × 1.2
Open Access Series of Imaging Studies (OASIS)	416		52.7 (25.05)		18–94	160/256	Siemens Vision (1.5T)	1.0 × 1.0 × 1.25
Total	2011		37.12 (12.34)		5–94	1,016/985	-	-
Std, standard deviation
