# Supplementary material for: Regulatory Genomic Circuitry of Brain Age by Integrative Functional Genomic Analyses
Source: Genomics Proteomics Bioinformatics. 2025 Aug 8;23(5):qzaf064. doi: 10.1093/gpbjnl/qzaf064 (PMC12996886; doi:10.1093/gpbjnl/qzaf064)
Supplement: qzaf064_Supplementary_Data [file qzaf064_supplementary_data.zip › Table S10.xlsx]

## Sheet: Table S10
Table S10 MR results using BAG as the outcome and the 13 complex traits as the exposure
Outcome	Exposure	Method	#IVs	Beta	SE	P	FDR
BAG	AD	Weighted median	83	0.319753	0.106722	0.00273418	0.0212714
BAG	AD	Inverse variance weighted	83	0.238623	0.0808187	0.00315132	0.0212714
BAG	AD	Weighted mode	83	0.283549	0.092916	0.00306624	0.0212714
BAG	AD	MR Egger	83	0.252774	0.103559	0.0168322	0.0908937
BAG	AD	Simple mode	83	0.0555419	0.273005	0.83929	0.962388
BAG	ADHD	MR Egger	12	0.192119	0.780695	0.810593	0.962388
BAG	ADHD	Weighted median	12	0.0854791	0.128144	0.504738	0.962388
BAG	ADHD	Inverse variance weighted	12	0.00954819	0.137993	0.944836	0.962388
BAG	ADHD	Simple mode	12	0.130801	0.234133	0.587585	0.962388
BAG	ADHD	Weighted mode	12	0.155336	0.249215	0.545792	0.962388
BAG	ASD	Inverse variance weighted	2	-0.157449	0.287443	0.583857	0.962388
BAG	BIP	Inverse variance weighted	84	0.281325	0.0529506	1.08e-07	2.18e-06
BAG	BIP	Weighted median	84	0.325648	0.0656915	7.15e-07	1.16e-05
BAG	BIP	MR Egger	84	0.840584	0.186384	2.14e-05	0.000288823
BAG	BIP	Weighted mode	84	0.50413	0.14365	0.0007283	0.00737404
BAG	BIP	Simple mode	84	0.252912	0.159601	0.116848	0.473236
BAG	BMI	Inverse variance weighted	2044	0.101095	0.0478804	0.0347365	0.165509
BAG	BMI	MR Egger	2044	-0.158525	0.139624	0.256352	0.741588
BAG	BMI	Weighted median	2044	0.0891148	0.0736311	0.226169	0.741588
BAG	BMI	Simple mode	2044	-0.0431567	0.347632	0.901213	0.962388
BAG	BMI	Weighted mode	2044	-0.0431567	0.204355	0.832764	0.962388
BAG	CAD	MR Egger	18	-0.0173332	0.187538	0.927508	0.962388
BAG	CAD	Weighted median	18	-0.0308652	0.0646371	0.632995	0.962388
BAG	CAD	Inverse variance weighted	18	-0.0181722	0.0603066	0.763162	0.962388
BAG	CAD	Simple mode	18	0.02608	0.113853	0.821549	0.962388
BAG	CAD	Weighted mode	18	-0.0427332	0.0859581	0.625459	0.962388
BAG	EDU	MR Egger	695	0.230459	0.356703	0.518442	0.962388
BAG	EDU	Weighted median	695	0.0711759	0.120324	0.554162	0.962388
BAG	EDU	Simple mode	695	0.214735	0.568567	0.705785	0.962388
BAG	EDU	Weighted mode	695	0.214735	0.489678	0.661144	0.962388
BAG	EA	Inverse variance weighted	695	0.0017065	0.101376	0.98657	0.98657
BAG	EPI	Inverse variance weighted	4	-0.300261	0.275988	0.276617	0.772621
BAG	EPI	MR Egger	4	0.973811	1.27215	0.52398	0.962388
BAG	EPI	Weighted median	4	0.105363	0.352815	0.765218	0.962388
BAG	EPI	Simple mode	4	0.0693041	0.492177	0.896942	0.962388
BAG	EPI	Weighted mode	4	0.0765138	0.491913	0.88627	0.962388
BAG	height	Inverse variance weighted	1943	0.0832797	0.048331	0.0848688	0.361809
BAG	height	Weighted median	1943	0.07366	0.0755829	0.329779	0.809457
BAG	height	MR Egger	1943	0.00867419	0.139729	0.950506	0.962388
BAG	height	Simple mode	1943	-0.052957	0.35073	0.879999	0.962388
BAG	height	Weighted mode	1943	-0.052957	0.194202	0.785121	0.962388
BAG	MDD	Weighted mode	15	0.621766	0.494358	0.229066	0.741588
BAG	MDD	Simple mode	15	0.613402	0.587083	0.313807	0.809457
BAG	MDD	MR Egger	15	0.0970261	0.97465	0.922221	0.962388
BAG	MDD	Weighted median	15	0.0246416	0.203588	0.903662	0.962388
BAG	MDD	Inverse variance weighted	15	0.0378717	0.190401	0.842337	0.962388
BAG	MS	Inverse variance weighted	93	-0.0312731	0.0141851	0.0274789	0.139112
BAG	MS	Weighted median	1	-0.0317132	0.0209664	0.130388	0.502924
BAG	MS	Weighted mode	93	-0.0364361	0.0262943	0.169187	0.595833
BAG	MS	Simple mode	93	-0.039054	0.0376428	0.302227	0.809457
BAG	MS	MR Egger	93	-0.0101973	0.0210912	0.629912	0.962388
BAG	PD	Inverse variance weighted	38	-0.0758454	0.0775598	0.328126	0.809457
BAG	PD	MR Egger	38	-0.116183	0.185296	0.534606	0.962388
BAG	PD	Weighted median	38	-0.0157484	0.0452389	0.727753	0.962388
BAG	PD	Simple mode	38	-0.0135886	0.0704742	0.848157	0.962388
BAG	PD	Weighted mode	38	-0.0185573	0.0594173	0.75655	0.962388
BAG	SCZ	Weighted median	297	0.204151	0.0344314	3.04e-09	2.47e-07
BAG	SCZ	MR Egger	297	0.433176	0.0778188	5.84e-08	1.58e-06
BAG	SCZ	Weighted mode	297	0.317629	0.056809	5.13e-08	1.58e-06
BAG	SCZ	Inverse variance weighted	297	0.104674	0.0314759	0.00088248	0.00794232
BAG	SCZ	Simple mode	297	0.199411	0.103788	0.055649	0.25042
BAG	T2D	Inverse variance weighted	228	0.124306	0.0305558	4.74e-05	0.000548293
BAG	T2D	Weighted median	228	0.139963	0.0542864	0.00993072	0.0574563
BAG	T2D	Weighted mode	228	0.168988	0.0644119	0.00929187	0.0574563
BAG	T2D	MR Egger	228	0.105936	0.075614	0.162582	0.595833
BAG	T2D	Simple mode	228	0.133749	0.115818	0.249378	0.741588
