# Supplementary material for: Regulatory Genomic Circuitry of Brain Age by Integrative Functional Genomic Analyses
Source: Genomics Proteomics Bioinformatics. 2025 Aug 8;23(5):qzaf064. doi: 10.1093/gpbjnl/qzaf064 (PMC12996886; doi:10.1093/gpbjnl/qzaf064)
Supplement: qzaf064_Supplementary_Data [file qzaf064_supplementary_data.zip › Table S11.xlsx]

## Sheet: Table S11
Table S11 MR results using the 13 complex traits as the outcome and BAG as the exposure
Outcome	Exposure	Method	#IVs	Beta	SE	P	FDR
AD	BAG	MR Egger	9	-0.0280981	0.0632194	0.670132	0.884123
AD	BAG	Weighted median	9	0.00329379	0.00680507	0.628372	0.884123
AD	BAG	Inverse variance weighted	9	0.00377634	0.00737142	0.608445	0.884123
AD	BAG	Simple mode	9	0.0219099	0.0190919	0.284289	0.884123
AD	BAG	Weighted mode	9	-0.0157309	0.0171261	0.385196	0.884123
ADHD	BAG	MR Egger	9	0.48153	0.234936	0.0795746	0.774662
ADHD	BAG	Inverse variance weighted	9	0.0577512	0.038056	0.129133	0.794665
ADHD	BAG	Weighted median	9	0.0174763	0.0439441	0.690855	0.884123
ADHD	BAG	Weighted mode	9	0.00716251	0.0704689	0.921543	0.961133
ADHD	BAG	Simple mode	9	0.00587101	0.0804391	0.943608	0.967336
ASD	BAG	MR Egger	9	1.08235	0.361547	0.020122	0.460222
ASD	BAG	Weighted median	9	-0.0302725	0.0462904	0.513131	0.884123
ASD	BAG	Simple mode	9	-0.0719268	0.0558708	0.233956	0.884123
ASD	BAG	Weighted mode	9	-0.0601036	0.0579804	0.330229	0.884123
ASD	BAG	Inverse variance weighted	9	0.0255379	0.0723644	0.724159	0.891272
BIP	BAG	Inverse variance weighted	9	0.0152937	0.0296243	0.605677	0.884123
BIP	BAG	MR Egger	9	0.0980249	0.255884	0.713026	0.891272
BIP	BAG	Weighted mode	9	0.00879171	0.0482531	0.859958	0.9266
BIP	BAG	Simple mode	9	0.00511646	0.0527318	0.925091	0.961133
BIP	BAG	Weighted median	9	0.00121351	0.0296337	0.967336	0.967336
BMI	BAG	MR Egger	7	-0.0877354	0.162936	0.613352	0.884123
BMI	BAG	Weighted median	7	0.0077604	0.00731611	0.288813	0.884123
BMI	BAG	Inverse variance weighted	7	-0.00720828	0.0181745	0.691651	0.884123
BMI	BAG	Weighted mode	7	0.00772837	0.0078334	0.361942	0.884123
BMI	BAG	Simple mode	7	0.00215267	0.0124764	0.868687	0.9266
CAD	BAG	MR Egger	7	0.616232	0.36462	0.151808	0.808405
CAD	BAG	Weighted median	7	0.034542	0.0478725	0.470576	0.884123
CAD	BAG	Simple mode	7	0.055439	0.0694992	0.45545	0.884123
CAD	BAG	Weighted mode	7	0.0457517	0.064283	0.503356	0.884123
CAD	BAG	Inverse variance weighted	7	0.0134008	0.0467527	0.774394	0.9266
EDU	BAG	MR Egger	8	0.181191	0.0954818	0.106516	0.774662
EDU	BAG	Inverse variance weighted	8	0.0202801	0.0122623	0.098157	0.774662
EDU	BAG	Weighted median	8	0.00593265	0.00825805	0.472506	0.884123
EDU	BAG	Weighted mode	8	-0.00499818	0.00818323	0.560643	0.884123
EDU	BAG	Simple mode	8	-0.00288563	0.0118628	0.814786	0.9266
EPI	BAG	MR Egger	7	0.0769977	0.164015	0.658504	0.884123
EPI	BAG	Inverse variance weighted	7	0.00697137	0.0178574	0.696247	0.884123
EPI	BAG	Simple mode	7	-0.0176449	0.0283131	0.556082	0.884123
EPI	BAG	Weighted mode	7	-0.017174	0.0315762	0.606121	0.884123
EPI	BAG	Weighted median	7	-0.0054858	0.0223275	0.805917	0.9266
height	BAG	MR Egger	7	-0.0933994	0.165163	0.596167	0.884123
height	BAG	Inverse variance weighted	7	-0.00795048	0.0184208	0.66603	0.884123
height	BAG	Weighted mode	7	0.00644999	0.00828801	0.466005	0.884123
height	BAG	Weighted median	7	0.00134939	0.00770005	0.860888	0.9266
height	BAG	Simple mode	7	0.000821805	0.0141066	0.955436	0.967336
MDD	BAG	MR Egger	8	0.499747	0.164774	0.0230111	0.460222
MDD	BAG	Inverse variance weighted	8	0.0143995	0.0274362	0.599697	0.884123
MDD	BAG	Weighted median	8	0.00764883	0.0274915	0.78084	0.9266
MDD	BAG	Simple mode	8	-0.0118382	0.0550141	0.835758	0.9266
MDD	BAG	Weighted mode	8	0.00963726	0.0508085	0.854944	0.9266
PD	BAG	MR Egger	9	-2.56849	1.02881	0.0411988	0.659181
PD	BAG	Inverse variance weighted	9	-0.287408	0.162682	0.0772812	0.774662
PD	BAG	Weighted median	9	-0.0496634	0.0643676	0.440376	0.884123
PD	BAG	Simple mode	9	-0.0368393	0.0711685	0.618719	0.884123
PD	BAG	Weighted mode	9	-0.0326009	0.072848	0.666369	0.884123
SCZ	BAG	Inverse variance weighted	9	-0.0910833	0.058355	0.118559	0.790396
SCZ	BAG	MR Egger	9	-0.706564	0.451627	0.161681	0.808405
SCZ	BAG	Simple mode	9	0.0271426	0.0407834	0.524432	0.884123
SCZ	BAG	Weighted mode	9	0.0271426	0.0309945	0.406706	0.884123
SCZ	BAG	Weighted median	9	0.00704063	0.0332975	0.832539	0.9266
T2D	BAG	MR Egger	7	-0.208564	0.217604	0.38185	0.884123
T2D	BAG	Weighted median	7	0.028717	0.024573	0.242549	0.884123
T2D	BAG	Inverse variance weighted	7	0.025517	0.0271522	0.347333	0.884123
T2D	BAG	Simple mode	7	0.0193934	0.0376794	0.625169	0.884123
T2D	BAG	Weighted mode	7	0.0173589	0.0364878	0.651082	0.884123
