# Supplementary material for: Regulatory Genomic Circuitry of Brain Age by Integrative Functional Genomic Analyses
Source: Genomics Proteomics Bioinformatics. 2025 Aug 8;23(5):qzaf064. doi: 10.1093/gpbjnl/qzaf064 (PMC12996886; doi:10.1093/gpbjnl/qzaf064)
Supplement: qzaf064_Supplementary_Data [file qzaf064_supplementary_data.zip › Table S12.xlsx]

## Sheet: Table S12
Table S12 BAG-associated genes prioritized based on different methods
EntrezID	Gene symbol	eQTL supported or not	Hi-C supported or not	MAGMA supported or not
205327	C2orf69	√	√	√
51571	FAM49B	√	√	√
50807	ASAP1	√	√	√
84940	CORO6	√	√	√
85464	SSH2	√	√	√
374786	EFCAB5	√	√	√
84081	NSRP1	√	√	√
6532	SLC6A4	√	√	√
201176	ARHGAP27	√	√	√
9842	PLEKHM1	√	√	√
1394	CRHR1	√	√	√
162540	SPPL2C	√	√	√
4137	MAPT	√	√	√
246744	STH	√	√	√
101929776	KANSL1	√	√	√
474170	LRRC37A	√	√	√
101929777	WNT3	√	√	√
129138	ANKRD54	√	√	√
6663	SOX10	√	√	√
9463	PICK1	√	√	√
23539	SLC16A8	√	√	√
51274	KLF3	×	√	√
51386	EIF3L	×	√	√
860	RUNX2	√	×	√
3632	INPP5A	√	×	√
101930324	NSF	√	×	√
85377	MICALL1	√	×	√
5435	POLR2F	√	×	√
80115	BAIAP2L2	√	×	√
84938	ATG4C	×	×	√
10228	STX6	×	×	√
129450	TYW5	×	×	√
6565	SLC15A2	×	×	√
286676	ILDR1	×	×	√
5337	PLD1	×	×	√
79929	MAP6D1	×	×	√
90637	ZFAND2A	×	×	√
4982	TNFRSF11B	×	×	√
35	ACADS	×	×	√
253980	KCTD13	×	×	√
6810	STX4	×	×	√
79759	ZNF668	×	×	√
29123	ANKRD11	×	×	√
100506084	ARL17B	×	×	√
474170	LRRC37A2	×	×	√
51326	ARL17A	×	×	√
9745	ZNF536	×	×	√
955	ENTPD6	×	×	√
