# Supplementary material for: Regulatory Genomic Circuitry of Brain Age by Integrative Functional Genomic Analyses
Source: Genomics Proteomics Bioinformatics. 2025 Aug 8;23(5):qzaf064. doi: 10.1093/gpbjnl/qzaf064 (PMC12996886; doi:10.1093/gpbjnl/qzaf064)
Supplement: qzaf064_Supplementary_Data [file qzaf064_supplementary_data.zip › Table S13.xlsx]

## Sheet: Table S13
Table S13 Collection of known risk genes of seven different brain disorders
Attention deficit hyperactivity disorder	Alzheimer's disease	Depression	Schizophrenia	Parkinson's disease	Autism spectrum disorder	Bipolar disorder
A2BP1	A2M	ABCB1	AANAT	A2M	ABAT	SLC6A4
ABCB1	A2MP	ABI3BP	ABAT	ABCA3	ABCA10	COMT
ABCC1	ABCA1	ACE	ABCA13	ABCA5	ABCA13	BDNF
ABCC6	ABCA12	ACP1	ABCB1	ABCB1	ABCA7	HTR2A
ABCD1	ABCA2	ACSM1	ACE	ABP1	ACE	CACNA1C
ABO	ABCA7	ADCY5	ACOX1	ACACA	ACHE	ANK3
ACAT1	ABCB1	ADCY7	ACP1	ACE	ACTN4	S100B
ACRY	ABCC2	ADRA1A	ACSL4	ACMSD/TMEM163	ADA	GSK3B
ADAM10	ABCC8	ADRB3	ACSL6	ACOT11	ADAMTS18	DRD1
ADORA2A	ABCC9	AKAP8	ACSM1	ACSL6	ADARB1	NDUFV2
ADRA1A	ABCG1	ANPEP	ADA	ADAL/TUBGCP4/ZSCAB29	ADCY3	MTHFR
ADRA1B	ABCG4	APAF1	ADAM12	ADAMTS15	ADCY5	RELN
ADRA2A	ABCG5	APRT	ADCYAP1	ADAMTS16	ADK	NR3C1
ADRA2C	ACAD8	ARRB1	ADH1B	ADAMTS17	ADNP	NTRK2
ALK	ACAN	ARSA	ADORA2A	ADAMTS2	ADORA2A	INS
APOL3	ACAT2	ARTN	ADRA1A	ADCYAP1	ADORA3	ADRBK2
APOL4	ACE	ATP7B	ADRA2A	ADCYAP1R1	ADRB2	SP4
AR	ACF	AVP	ADRBK2	ADH1B	ADSL	SNAP25
ARNT2	ACHE	BCL9	ADSL	ADH1C	AFF2	DRD5
ARRB2	ACO2	BCR	ADSS	ADH4	AFF4	PDE4B
AS3MT	ACSL4	BDKRB2	AGAP1	ADORA2A	AGAP1	GRIK2
ASL	ACTA2	BDNF	AGER	ADRBK1	AGAP2	NTNG2
ATM	ADAM10	BMP7	AGPAT1	ADRBK2	AGBL4	TACR1
ATXN1	ADAM12	CACNA1C	AGT	AGBL4	AGMO	SERPINA1
BAIAP2	ADAM17	CAMK2A	AHCY	AGPAT4	AGO1	AKR1C4
BCHE	ADAM9	CAT	AHI1	AGPHD1	AHDC1	POMC
BCL11A	ADCYAP1R1	CC2D1A	AIF1	AK095618	AHI1	MAOA
BDNF	ADORA2A	CCBL1	AK1	AKR1A1	AKAP9	NRG1
BLMH	ADORA2B	CCBL2	AKR1D1	AKT1	ALDH5A1	SLC6A3
C16orf45	ADRA1A	CCKAR	AKT1	ALG10B	ALOX5AP	DAOA
C16orf53	ADRA2A	CCL2	ALDH1A1	ALLC	AMPD1	DISC1
C4B	ADRB1	CCL24	ALDH1A2	ALS2CR12	AMT	DRD3
C8orf48	ADRB2	CCND1	ALDH1A3	ANGPT2	ANK2	DRD2
CADM2	ADRB3	CD34	ALDH3B1	ANK2	ANK3	CLOCK
CALY	AGER	CDH7	ALDH5A1	ANKK1	ANKRD11	DTNBP1
CAMK2A	AGPAT1	CDKN2A	ALK	AP3B1	ANKS1B	TH
CASP9	AGT	CHRM3	ALOX12	APAF1	ANXA1	TPH2
CCDC34	AHR	CLOCK	AMACR	APOB	AP1S2	HTR2C
CD12orf65	AHSG	CMYA5	ANK3	APOE	APBA2	PDLIM5
CD27	AKAP8	CNP	ANKK1	ARHGAP27	APBB1	P2RX7
CD38	AKT2	CNR1	ANKRD12	ARNT	APC	NR1D1
CDGAP	ALB	CNTNAP2	AP3B1	ASCL1	APH1A	GABRA5
CDH13	ALDH18A1	COMT	AP3B2	ATG16L1	AR	DGKH
CES1	ALDH2	CREB1	AP3D1	ATHL1	ARHGAP11B	DRD4
CHD6	ALOX5	CREM	AP3M1	ATN1	ARHGAP15	ARNTL
CHL1	ALOX5AP	CRH	AP3M2	ATP13A2	ARHGAP24	PER3
CHN2	ANK3	CRHBP	APC	ATP6V0B	ARHGAP32	GRIN2B
CHRNA4	ANXA8	CRHR1	APOD	ATR	ARHGAP5	GAD1
CLOCK	AP3M1	CRP	APOE	ATXN1	ARHGEF10	TPH1
CNR1	APBA1	CRYZ	APOL1	ATXN10	ARHGEF9	NAPG
CNTFR	APBB1	CSF2RB	APOL2	ATXN2	ARID1B	KCNN3
CNTN6	APBB1IP	CSNK1D	APOL3	ATXN3	ARNT2	ZNF804A
CNTNAP2	APBB2	CTLA4	APOL4	ATXN8OS	ARX	DFNB31
COMT	APEX1	CTNND2	APOL5	AXIN1	ASAP2	NCAM1
CPLX2	APH1A	CUX1	APOL6	B2M	ASH1L	GRIK4
CTNND2	APH1B	CXCL10	APP	BAD	ASMT	ESR1
CYP19	APOA1	CYP2C19	AQP4	BAX	ASPM	TDO2
DBH	APOA1BP	CYP2C9	AR	BCHE	ASS1	GRM3
DCDC2	APOA2	CYP2D6	ARHGAP18	BCL2	ASTN2	GRIN2A
DCDC5	APOA4	DAOA	ARHGAP21	BDNF	ASXL3	TIMELESS
DCLK1	APOA5	DBH	ARHGEF10	BIN3	ATP10A	GRIA1
DDC	APOB	DCANP1	ARMC3	BMPR1B	ATP1A1	GABRA3
DGKH	APOBEC1	DDC	ARNTL	BRDG1	ATP1A3	CSNK1E
DPP6	APOBEC2	DDIT4	ARNTL2	BSND	ATP2B2	ADCYAP1
DRD1	APOC1	DEAF1	ARRB2	BST1	ATP6V0A2	RORA
DRD2	APOC1P1	DISC1	ARSA	BTBD9	ATP8A1	CRY2
DRD4	APOC2	DLG2	ARVCF	BTNL2/C6orf10	ATRNL1	CRY1
DRD5	APOC3	DLG3	ASCL1	C10orf2	ATRX	RGS4
EXPH5	APOC4	DLG4	ASPM	C10orf26	ATXN7	CHRNA7
FADS1	APOD	DRD2	ASTN1	C10orf32	AUTS2	CHMP1B
FADS2	APOE	DRD3	ATE1	C11orf74	AVP	ARNTL2
FAS	APOE_e2/3/4	DRD4	ATF4	C12orf77	AVPR1A	BHLHE40
FBXO33	APOM	DTNBP1	ATF5	C15orf41	AVPR1B	RFX4
FLJ20085	APP	EDEM1	ATG9B	C15orf60	AZGP1	GABRB1
FLNC	AR	EDN1	ATM	C17orf69	BAIAP2	FYN
FMR1	ARID4A	EGF	ATN1	C1orf163	BAZ2B	ATP1A3
FOXP2	ARID5B	EGFR	ATP2B2	C1orf168	BBS4	BHLHE41
FSHB	ARL5B	EHD3	ATP6V1G2	C1orf175	BCAS1	SORCS2
FTO	ARMS2	EIF4B	ATXN1	C1orf177	BCL11A	GNB3
GDNF	ARSB	EMP1	ATXN3	C1orf190	BCL2	GPR50
GHR	ART3	ENPEP	ATXN8OS	C1orf83	BDNF	AKT1
GIT1	ATF7	ERBB3	AZIN1	C1orf84	BICDL1	IMPA2
GNPDA2	ATP6V0A4	ESR2	BAG3	C2	BIN1	SLC18A1
GOSR1	ATXN1	FAAH	BAK1	C3orf20	BIRC6	INPP1
GPRC5B	ATXN8OS	FGFR1	BASP1	C4A	BRAF	IL1B
GRM1	AVPR1A	FKBP4	BAT1	C4B	BRCA2	DPYSL2
GRM5	BACE1	FKBP5	BAT2	C7orf57	BRD4	NCAN
GRM7	BACE2	FMR1	BCL2L11	C8A	BST1	TAAR6
GRM8	BAG3	FOS	BCL2L13	C9	BTAF1	SLC18A2
GSK3B	BAT1	FOXD3	BDNF	C9orf156	C12orf57	PIP4K2A
HES1	BCAM	FOXP2	BHLHE41	CACNA1A	C15orf62	PCNT
HK1	BCHE	FREM3	BIK	CALB1	C3orf58	NPAS2
HKDC1	BCL2	GABBR2	BIN3	CALB2	C4B	GRIA2
HLA-DRB1	BCL3	GAD1	BLOC1S1	CALCA	CA6	DUSP6
HNMT	BCR	GALR2	BLOC1S2	CALR	CACNA1A	CHRFAM7A
HTR1A	BDNF	GCH1	BLOC1S3	CAMK1D	CACNA1B	WFS1
HTR1B	BICC1	GDE1	BMP6	CANX	CACNA1C	MCHR2
HTR1D	BIN1	GDNF	BRCA2	CAPN2	CACNA1D	NPAS3
HTR2A	BIRC3	GFAP	BRD1	CAPN8	CACNA1E	PBRM1
IMMP2L	BLMH	GJA1	BRUNOL5	CARD6/RPL37	CACNA1G	HTR3B
ITGA11	C10orf112	GLT8D1	BSG	CASP3	CACNA1H	TNF
KCNA4	C12orf41	GMIP	BTBD9	CASP6	CACNA1I	SSTR5
KCNIP4	C1R	GNB1L	C10orf120	CASP8	CACNA2D1	SCN8A
KDELC2	C2	GNB3	C10orf63	CASP9	CACNA2D3	ITIH3
KIAA0086	C21orf55	GPRC5D	C18orf1	CAST	CACNB2	IL1RN
KIAA0430	C21orf63	GRIA2	C1QTNF3	CAT	CADM1	HTR5A
KIAA1493	C4A	GRIA4	C1QTNF6	CATSPER2/STRC	CADM2	HTR3A
KIF18A	C4B	GRIK4	C1orf198	CAV1	CADPS2	GRM7
LGR4	CACNB2	GRK5	C20orf174	CBARA1	CAMK2A	GRM4
LIN7A	CALHM1	GRM5	C2orf86	CCAR1	CAMK2B	GABRB3
LOC100188947	CALHM2	GRM7	C3	CCDC149	CAMK4	FKBP5
LOC339047	CALHM3	GSK3B	C4A	CCDC21	CAMSAP2	CRH
LPHN3	CAMK1G	HDAC5	C4B	CCDC62/HIP1R	CAMTA1	ATF4
LRRC7	CAMK2G	HIF1A	C6	CCK	CAPN12	AGT
MAOA	CAND1	HLF	C6orf217	CCKAR	CAPRIN1	ERDA1
MAP2K5	CARD8	HOMER1	CABIN1	CCKBR	CARD11	YWHAZ
METT5D1	CASP3	HP	CACNA1A	CCL2	CASC4	SLC39A3
MIR96	CASP4	HPSE	CACNA1C	CCL5	CASK	GPR78
MPPED2	CASP6	HSP90AA1	CACNA1F	CCNY	CC2D1A	DOCK9
MPV17L	CASP8	HSPA12A	CALCA	CCR2	CCDC88C	ATF5
MRP6	CAST	HSPA1A	CALM1	CCR5	CCDC91	NEK4
MTHFR	CAT	HSPA1B	CANX	CD14	CCNG1	PPARD
MYH11	CAV1	HSPA1L	CAP2	CDC20	CCT4	MTR
NCAM1	CAV3	HSPA4	CAPZA2	CDC27	CD276	MTHFD1
NDE1	CBLC	HTR1A	CARTPT	CDC42	CD38	ITIH1
NDUFAF2	CBS	HTR1B	CASP10	CDCP1	CD44	GNAL
NET1	CCDC134	HTR2A	CBS	CDCP2	CD99L2	GABRR2
NGF	CCL2	HTR2C	CCDC60	CDH2	CDC42BPB	GABRR1
NKAIN2	CCL3	HTR3A	CCK	CDH6	CDH10	GABRG1
NOMO2	CCL5	HTR3B	CCKAR	CDK5R1	CDH11	GABRB2
NOMO3	CCL8	IFNA1	CCKBR	CDKN2C	CDH13	GABRA1
NOS1	CCNT1	IFNG	CCL2	CDNF	CDH22	DSCAM
NPAT	CCR2	IFNL3	CCR3	CECR2	CDH8	CAMK2A
NPIP	CCR5	IKBKE	CCR5	CENPJ	CDH9	ATP1A1
NPSR1	CD14	IL10	CD14	CFB	CDK13	ADM
NPY	CD2AP	IL11	CD3D	CGRRF1/SAMD4A	CDKL5	DAOA-AS1
NR3C1	CD33	IL19	CD4	CHI3L2	CDKN1B	PLA2G1B
NR3C2	CD36	IL1B	CD48	CHP	CECR2	PFKL
NTAN1	CD40	IL20	CDC42SE2	CHRNA3	CELF4	NOTCH4
NTF3	CDC2	IL24	CDC45L	CHRNA4	CELF6	HTR1A
NTM	CDK5	IL2RA	CDK5	CHRNA5	CEP135	GRIA3
NTRK2	CDK5R1	IL6	CECR2	CHRNA7	CEP290	G6PD
NUDT3	CDKN2A	IRF7	CELSR1	CLU	CEP41	DBH
NXPH1	CDKN2BAS	ITIH1	CFB	CMPK1	CGNL1	BRD1
OPRM1	CDX2	KALRN	CFLAR	CMTM7	CHD1	TCF4
OXER1	CECR2	KDR	CHAT	CMTM8	CHD2	ERBB4
OXT	CELF2	KMO	CHGA	CNNM2	CHD3	DLG4
OXTR	CETP	KPNA3	CHGB	CNOT1	CHD5	DLG3
PARK2	CFB	KYNU	CHI3L1	CNR1	CHD7	BCR
PDCD10	CFH	LDHA	CHL1	CNTF	CHD8	ANKK1
PDE4D6	CH25H	LEP	CHN2	CNTLN	CHKB	PPP1R1B
PDLIM1	CHAT	LHPP	CHODL	COL19A1	CHMP1A	SLC12A6
PDXDC1	CHD4	LRP1	CHRFAM7A	COL2A1	CHRM3	TSNAX
PER2	CHRFAM7A	LRP8	CHRM1	COMT	CHRNA7	HSP90B1
PHSECRG2	CHRM1	LSAMP	CHRM5	COX6CP2/PTPN1	CHRNB3	SLC6A2
PLEKHB1	CHRNA2	LTA	CHRNA2	CP	CHST5	NEFL
PNMT	CHRNA3	M6PR	CHRNA3	CPAMD8	CIB2	MAOB
PON1	CHRNA4	MAOA	CHRNA4	CPLX1	CIC	FGFR1
PPM1H	CHRNA6	MAOB	CHRNA5	CPT2	CLASP1	F9
PPP2R2C	CHRNA7	MAP2	CHRNA7	CR1	CLN8	DNMT1
PRKG1	CHRNB2	MAP2K1	CHRNB2	CR2	CLSTN2	BAG1
PTPRD	CHRNB4	MCTP2	CHRNB3	CREB1	CLSTN3	TSNAX-DISC1
RRL3	CHST3	MDGA1	CIT	CREM	CLTCL1	PGP
RTN4	CLCNKB	MDM4	CLDN10	CRHBP	CMIP	PROKR2
SEMA3A	CLPTM1	MED12	CLDN11	CRHR1	CNGB3	SLC17A7
SEPP1	CLU	MIR1202	CLDN14	CSMD1	CNKSR2	SIRT1
SERPINI1	CNTF	MIR30E	CLDN5	CSNK1A1	CNOT3	HIP1R
SIM1	COG2	MMP8	CLINT1	CSNK2A1	CNR1	CHRNA6
SLC1A3	COL11A1	MORC1	CLOCK	CSNK2A2	CNR2	PER2
SLC2A3	COL25A1	MTHFR	CLTCL1	CSNK2B	CNTN3	HCAR3
SLC5A7	COMT	MTOR	CLU	CTPS	CNTN4	YWHAE
SLC6A19	COX10	MYT1L	CMYA5	CTSB	CNTN5	VEGFA
SLC6A2	COX15	NCAM1	CNO	CTSD	CNTN6	TGM2
SLC6A3	CPE	NDUFV1	CNP	CTSF	CNTNAP2	SOD2
SLC6A4	CR1	NDUFV2	CNR1	CTSH	CNTNAP3	SLC1A2
SLC9A9	CRH	NEFL	CNTF	CTSL	CNTNAP4	PSEN2
SLITRK1	CRHBP	NELL1	CNTN1	CUL2	CNTNAP5	PRODH
SNAP25	CRP	NPAS3	CNTN2	CXCR4	COL28A1	PRKCI
SPOCK3	CSF1	NPY	COG2	CXXC1	CPEB4	POLG
STIP1	CSK	NR3C1	COMT	CYB5RL	CPT2	PDYN
STS	CSN1S1	NR3C2	COX6A1	CYP17A1	CREBBP	MC2R
STX1A	CST3	NR4A2	CPLX1	CYP19A1	CSMD1	ITPR1
SYN3	CTSD	NTF3	CPLX2	CYP1A1	CSNK1D	ITIH4
SYP	CTSG	NTM	CPXM2	CYP1A2	CSNK1E	IMPA1
SYT1	CTSS	NTRK2	CREBL1	CYP1B1	CTCF	IGFBP2
SYT2	CXCL1	NTRK3	CRP	CYP2C19	CTNNA3	DNAJB1
TACR1	CXCL10	OAS2	CRY2	CYP2C9	CTNNB1	MCHR1
TACR3	CXCL12	OXT	CSF2RA	CYP2D6	CTNND2	GFAP
TCERG1L	CYP17A1	OXTR	CSF2RB	CYP2E1	CTTNBP2	FABP7
THRB	CYP19A1	PAWR	CSNK1D	CYP4B1	CUL3	EGR3
TMEM132D	CYP1A1	PCLO	CSNK1E	CYP4X1	CUL7	DLG2
TPH1	CYP2C19	PCNT	CSNK2A1	CYP4Z1	CUX1	CTLA4
TPH2	CYP2C8	PDE11A	CSPG5	DAB1	CUX2	CHRNB3
TRIM31	CYP2D6	PDLIM5	CTLA4	DAP	CX3CR1	CHRNA2
UNC13C	CYP39A1	PDYN	CTNNA1	DAPK1	CXCR3	ALDH2
UPF3B	CYP46A1	PEA15	CTNNA2	DBF4B	CYFIP1	ADARB1
URG7	CYP4F3	PEX19	CYP1A2	DBH	CYLC2	PPIEL
WDR49	DAPK1	PFKFB3	CYP21A2	DCC	CYP11B1	MDGA1
ZBBX	DBH	PINK1	CYP26B1	DCLK3	DAB1	ABCA13
ZNF775	DFNB31	PLCB1	CYP26C1	DCTN1	DAGLA	CNTN4
ZNF804A	DGKB	PLG	CYP2C18	DDC	DAPK1	C14orf28
c11orf65	DHCR24	POU3F1	CYP2D6	DDOST	DAPP1	GRIN3A
	DKK1	PRIMA1	CYP2E1	DECR1	DCTN5	PIP4K2C
	DLD	PRKCB	CYP3A4	DEFB115	DCUN1D1	USP46
	DLST	PROK2	CYP3A5	DEFB118/DEFB119	DCX	LHX5
	DNAJC12	PROM1	CYP4F8	DEM1	DDC	GNB1L
	DNM2	PSMB4	DAAM1	DGKD	DDX11	TUBA8
	DNMBP	PTGS2	DAAM2	DGKQ	DDX3X	SRRT
	DOPEY2	PTPRR	DAO	DHCR24	DDX53	GAL
	DPYS	PTX3	DAOA	DIO1	DEAF1	PCLO
	DRD3	QKI	DBH	DLD	DENR	HPGDS
	DRD4	RAPGEF5	DBI	DLG2	DEPDC5	CNTN6
	DSC1	RAPH1	DBP	DLST	DGKZ	DKK4
	DVL1	REEP5	DCDC2	DMAP1	DHCR7	CACNG5
	DYRK1A	RELN	DDC	DMBX1	DIAPH3	DAZAP1
	EBF3	REST	DDO	DNAH11	DIP2A	FGF20
	EBP	RNF41	DDR1	DNAJA1	DIP2C	FBXL3
	ECE1	S100A10	DGCR14	DOCK5	DISC1	CNTNAP2
	ECHS1	S100B	DGCR2	DRD1	DIXDC1	NCS1
	EFEMP1	SAT1	DGCR5	DRD2	DLG1	LARS2
	EFNA5	SEC24C	DGCR6	DRD3	DLG4	ASTN2
	EGR2	SERPINE1	DGCR6L	DRD4	DLGAP1	PLCB1
	EIF2AK2	SGK1	DGCR8	DRD5	DLGAP2	NLGN1
	ENPP1	SLC17A6	DGKH	ECHDC2	DLX1	AKAP10
	ENPP2	SLC1A6	DISC1	EDEM1	DLX2	GNB2L1
	ENTPD7	SLC5A7	DISC2	EFNA5	DLX6	HCG9
	EPC2	SLC6A13	DKK1	EIF2B3	DMD	RNF41
	EPHA1	SLC6A15	DKK4	EIF4E1B	DMPK	RAPGEF5
	EPHA4	SLC6A2	DLG1	EIF4EBP2	DMXL2	ARHGEF10
	ERCC2	SLC6A4	DLG4	ELAVL4	DNAH10	SEC24C
	ERCC4	SLIT3	DLGAP1	EMX1	DNAH17	CARTPT
	ESR1	SOX9	DLX1	EN1	DNAH3	NRXN1
	ESR2	SRRT	DNMT3B	EN2	DNAJC19	DCLK1
	EXOC3L2	SST	DPM1	ENOX1	DNER	FGF17
	F11R	SSTR5	DPYSL2	EPHA4	DNM1L	SYN3
	F13A1	TBX21	DRD1	EPHB1	DNMT3A	VIPR2
	FABP2	TDO2	DRD1IP	EPHB2	DOCK1	VGF
	FABP4	TEF	DRD2	EPHX1	DOCK10	SLC6A13
	FADD	TERT	DRD3	EPHX2	DOCK4	SLC1A6
	FAM113B	TFCP2	DRD4	EPS15	DOCK8	SLC1A3
	FAM63A	TH	DRD5	ERI3	DPP10	SLC1A1
	FAS	TLR7	DTNBP1	ESR1	DPP4	SRSF3
	FBP1	TNF	DUSP6	ESR2	DPP6	SFRP1
	FCER1G	TOMM40	DYM	ETV6	DPYD	REN
	FDPS	TPH1	DYNC1I2	FA2H	DPYSL2	PTGDS
	FGF1	TPH2	DYNLL1	FABP7	DPYSL3	PPP3CC
	FGL2	TSNAX-DISC1	EBF3	FADS1	DRD1	PPP2R2C
	FLOT1	TYK2	EEF1E1	FADS2	DRD2	POU3F2
	FOS	UCN3	EFNB2	FADS3	DRD3	PMCH
	FOXO3	USP46	EGF	FAF1	DSCAM	PIK3C3
	FTSJ3	VAMP2	EGFR	FAH	DST	PDE9A
	FYN	VEGFA	EGLN1	FAM13A	DUSP15	PDE4A
	GAB2	VIP	EGR1	FAM150A	DUSP22	OPRK1
	GAL	ZBTB16	EGR2	FAM159A	DVL3	NFIX
	GALP		EGR3	FAM182B	DYDC1	NEFM
	GAPDH		EGR4	FAM190A	DYDC2	NEDD4
	GAPDHS		EHMT2	FAM200B	DYNC1H1	NDUFV3
	GBA		EIF2B1	FAM47E	DYRK1A	NDUFV1
	GBP2		EIF2B2	FARP1	EBF3	MLLT3
	GC		EIF2B3	FBXO7	EEF1A2	MFGE8
	GCK		EIF2B4	FCER2	EFR3A	MAP2
	GLO1		EIF2B5	FER	EGR2	IL2RB
	GLOD4		ENO1	FGF12	EHMT1	IGF1
	GLP1R		ENO2	FGF2	EIF3G	HLA-DRB4
	GMEB1		ENTPD4	FGF20	EIF4E	HINT1
	GMEB2		EPHA6	FGGY	EIF4EBP2	GSTZ1
	GNA11		ERBB2	FLJ30838	ELAVL2	GSTT1
	GNB3		ERBB3	FLJ40434	ELAVL3	GSTM1
	GOLM1		ERBB4	FLT1	ELOVL2	GRN
	GOT1		ERDA1	FMR1	ELP4	GRID1
	GPD1		ESD	FOXJ3	EML1	GAP43
	GRB10		ESR1	FPR3	EMSY	FOXO3
	GRB14		ESR2	FRAXE	EN2	FGFR2
	GRB2		FAAH	FRMD4A	EP300	EHHADH
	GRB7		FABP3	FRMD5	EP400	EGR2
	GRIN2B		FABP7	FTH1	EPHA6	CRHR2
	GRIN3A		FAM126B	FTL	EPHB2	CNR1
	GRIN3B		FAM19A5	FTMT	EPHB6	CCKAR
	GRN		FAM3B	FXN	EPPK1	CALM2
	GSK3B		FAM83F	FYN	EPS8	BCHE
	GSTM1		FAM8A1	GABARAPL2	ERBB4	ARRB2
	GSTM3		FBP1	GAK	ERBIN	APP
	GSTM4		FBXL21	GALNT3	ERG	APOD
	GSTO1		FCRL3	GALNTL4	ERMN	SLC25A4
	GSTO2		FEZ1	GAP43	ESR1	ADRA2C
	GSTP1		FGA	GATA2	ESR2	ADCY3
	GSTT1		FGF1	GBA	ESRRB	RASGRP1
	GSTZ1		FGF14	GBF1	ETFB	DLX1
	GYS1		FGF18	GCH1	EXOC3	S1PR1
	GYS2		FGF2	GIGYF2	EXOC5	HTR4
	HBG2		FGF20	GLA	EXOC6	KCNQ2
	hCG2039140		FGF22	GLIS1	EXOC6B	MIR137
	HECTD2		FGFBP1	GLO1	EXT1	NOS3
	HFE		FGFR1	GLT25D2	F13A1	OTX2
	HHEX		FGFR2	GLUD2	FABP3	TRPC7
	HIF1A		FGFR3	GM2A	FABP5	BCL2
	HK1		FGFR4	GNAI3	FABP7	BCL9
	HK2		FKBP1A	GPATCH2	FAM135B	NOD2
	HLA		FKBP5	GPBP1L1	FAM19A2	SST
	HMGCR		FLJ46361	GPC6	FAM19A3	TLR2
	HMGCS1		FLNB	GPNMB	FAM47A	XBP1
	HMGCS2		FMO3	GPR107	FAM92B	CACNB2
	HMMR		FN1	GPR37	FAN1	PALB2
	HMOX1		FOXP2	GPRIN3	FAT1	CBS
	HMOX2		FXN	GPX7	FBN1	CDH7
	HNF4A		FXYD1	GRIN1	FBXO11	MIR2682
	HPCAL1		FXYD2	GRIN2A	FBXO15	LBX1
	HPSE2		FXYD5	GRIN2B	FBXO33	FAM109A
	HSD11B1		FXYD6	GRIP1	FBXO40	SP8
	HSD11B2		FYN	GRK5	FCRL6	SYNE1
	HSPA1A		FZD3	GRK6	FER	SEZ6L
	HSPA1B		FZD4	GRN	FEZF2	LACE1
	HSPA1L		GABBR1	GSK3B	FGA	GRIK1
	HSPA5		GABRA1	GSTA4	FGD1	PLCXD3
	HSPG2		GABRA2	GSTM1	FGFBP3	MMP10
	HTR2A		GABRA5	GSTM3	FHIT	DOK5
	HTR2C		GABRA6	GSTO1	FLT1	BDKRB2
	HTR6		GABRB2	GSTO2	FMR1	TSPO
	ICAM1		GABRE	GSTP1	FOXG1	TPO
	IDE		GABRG2	GSTT1	FOXP1	YWHAH
	IFFO1		GABRP	GSTZ1	FOXP2	LMAN2L
	IFNG		GAD1	GUCA2B	FRK	SYNGR1
	IFT74		GAD2	GWA_10p11.21	FRMPD4	HMGXB4
	IGF1		GAL3ST1	GWA_10p11.22	GABBR2	NRG3
	IGF1R		GALC	GWA_10q21.3	GABRA1	CHRM2
	IL10		GAP43	GWA_10q24.2	GABRA3	CREB1
	IL18		GAPDH	GWA_10q25.1	GABRA4	ERBB3
	IL1A		GAS2L1	GWA_10q26.3	GABRA5	AKT2
	IL1B		GATC	GWA_11p13	GABRB1	GRM5
	IL1RN		GC	GWA_11q13.3	GABRB3	HLA-G
	IL33		GCLM	GWA_11q14.2	GABRG3	IL6
	IL4		GDNF	GWA_11q22.1	GABRQ	KCNQ3
	IL6		GFAP	GWA_11q24.2	GAD1	C15orf53
	IL8		GFRA1	GWA_12q12	GADD45B	PON1
	INPPL1		GFRA2	GWA_12q21.31	GALNT13	MAPK1
	INS		GFRA3	GWA_12q23.3	GALNT14	SAT1
	INSR		GFRA4	GWA_12q24.21	GALNT8	BID
	IREB2		GH1	GWA_12q24.32	GAN	MPPE1
	IRF6		GJA12	GWA_13q14.2	GAS2	BRCA2
	IRS1		GJA5	GWA_13q22.2	GDA	NR2E1
	KCNJ11		GJA8	GWA_14q12	GGNBP2	VDR
	KCNJ6		GJA9	GWA_14q22.2	GIGYF1	ADCY8
	KCNMA1		GLS	GWA_14q24.1	GIGYF2	KCTD12
	KIF11		GLUL	GWA_14q24.3	GLIS1	CNR2
	KIF18B		GMPR	GWA_14q32.31	GLO1	DGKB
	KLF5		GNAL	GWA_15q11.2	GLRA2	DIO2
	KLK1		GNAO1	GWA_15q26.1	GNA14	GRIK5
	KNS2		GNAS	GWA_15q26.3	GNAS	HLA-E
	LAMB1		GNAZ	GWA_16q24.1	GNB1L	ITGA9
	LCK		GNB1L	GWA_17p12	GPC4	MBL2
	LDLR		GNB3	GWA_17p13.3	GPC6	TGFB1
	LHB		GNPAT	GWA_18q12.1	GPD2	TMSB10
	LHCGR		GNRH1	GWA_1p21.1	GPHN	CREM
	LIPA		GOT2	GWA_1p21.2	GPR139	CTNND2
	LIPC		GP6	GWA_1p31.1	GPR37	GDNF
	LIPE		GPC6	GWA_1q24.1	GPR85	GHRH
	LIPF		GPM6A	GWA_1q32.2	GPX1	ZDHHC8
	LMNA		GPR109A	GWA_20p12.1	GRIA1	APOE
	LOC388458		GPR158	GWA_21q21.1	GRID1	NR3C2
	LOC439999		GPR78	GWA_21q21.2	GRID2	CALB1
	LOC651924		GPSN2	GWA_21q22.13	GRID2IP	AKR1C3
	LPA		GPX1	GWA_21q22.3	GRIK2	NCOR2
	LPAR5		GRB2	GWA_2p13.3	GRIK3	GPRIN2
	LPL		GRIA1	GWA_2p16.1	GRIK4	CSNK1D
	LRAT		GRIA2	GWA_2p22.3	GRIK5	GCH1
	LRP1		GRIA3	GWA_2p24.1	GRIN2A	MC5R
	LRP2		GRIA4	GWA_2p24.2	GRIN2B	NTF3
	LRP3		GRID1	GWA_2p25.2	GRIP1	SYN2
	LRP6		GRIK1	GWA_2p25.3	GRM1	GRIA4
	LRP8		GRIK2	GWA_2q14.3	GRM5	MAPT
	LRPAP1		GRIK3	GWA_2q24.3	GRM7	ABCB1
	LRRK2		GRIK4	GWA_2q32.3	GRM8	ABCB4
	LRRTM3		GRIK5	GWA_2q35	GRPR	PREP
	LSS		GRIN1	GWA_2q37.3	GSK3B	SOD1
	LTA		GRIN2A	GWA_3p13	GSN	HTR1B
	M6PR		GRIN2B	GWA_3p22.1	GSTM1	HCAR2
	MAGI2		GRIN2C	GWA_3p22.3	GTF2I	NRTN
	MAOA		GRIN2D	GWA_3p24.1	GUCY1A2	PAH
	MAOB		GRIN3A	GWA_3p24.3	HCFC1	AHI1
	MAPK8IP1		GRIP1	GWA_3q13.3	HDAC3	PI4K2B
	MAPT/STH		GRM2	GWA_3q24	HDAC4	TAP2
	2022-03-05		GRM3	GWA_3q26.31	HDAC6	ARTN
	MC2R		GRM4	GWA_4p16.2	HDLBP	CHRM3
	MCM3AP		GRM5	GWA_4q21.23	HECTD4	CREBBP
	MEF2A		GRM7	GWA_4q27	HECW2	ADRBK1
	MEFV		GRM8	GWA_4q32.2	HEPACAM	ISL1
	MICA		GSCL	GWA_4q32.3	HERC2	MMP3
	MICB		GSK3B	GWA_4q34.1	HIVEP3	SRD5A1
	MIF		GSN	GWA_5p15.2	HLA-A	SLC22A16
	MINPP1		GSS	GWA_5p15.32	HLA-B	FOXP2
	miRNA-29a/b		GSTM1	GWA_5q13.1	HLA-DRB1	UHMK1
	MME		GSTO1	GWA_5q13.2	HLA-G	GRIK3
	MMP1		GSTP1	GWA_5q22.2	HMGN1	CCL2
	MMP3		GSTT1	GWA_5q23.2	HNRNPH2	SHOX2
	MMP9		GSTT2	GWA_5q23.3	HNRNPU	SLC1A4
	MPO		GTF2H4	GWA_5q34	HOMER1	VAMP3
	MS4A4A		GWA_10q25.2	GWA_6p21.32	HOXA1	CRHBP
	MS4A4E		GWA_10q25.3	GWA_6q16.1	HOXB1	FKBP1A
	MS4A6A		GWA_10q26.12	GWA_6q22.31	HRAS	IBGC1
	MT-ATP6		GWA_10q26.13	GWA_6q23.3	HS3ST5	ATP2A2
	MT-ATP8		GWA_10q26.2	GWA_6q24.3	HSD11B1	PAWR
	MT-CO2		GWA_10q26.3	GWA_6q25.1	HTR1B	RTN4
	MT-CO3		GWA_6p22.1	GWA_6q25.2	HTR2A	CALCA
	MT-COI		HAL	GWA_6q27	HTR3A	TOM1
	MT-CYB		HAR1A	GWA_7p15.2	HTR3C	PDE10A
	MT-DLOOP		HAT1	GWA_7q22.1	HTR7	KLK8
	MT-haplo		HCP5	GWA_7q31.2	HUWE1	DAO
	MTHFD1		HD	GWA_7q32.1	HYDIN	CUX2
	MTHFD1L		HDAC10	GWA_8p22	ICA1	ALOX12
	MTHFR		HDAC3	GWA_8q11.23	IFNG	GLO1
	MT-L2		HDAC4	GWA_8q12.3	IL16	ME2
	MT-NC7		HIRA	GWA_8q21.3	IL17A	ND1
	MT-ND1		HIST1H2AH	GWA_8q22.3	IL17RA	NNMT
	MT-ND2		HIST1H2BJ	GWA_8q24.12	IL1R2	NR4A2
	MT-ND3		HK1	GWA_8q24.22	IL1RAPL1	PLA2G4A
	MT-ND4		HMBS	GWA_8q24.23	IL1RAPL2	PPID
	MT-ND4L		HMX3	GWA_8q24.3	IL6	AVPR1B
	MTND5		HNMT	GWA_9p24.2	ILF2	ACTB
	MT-ND6		HOMER1	GWA_9q21.3	IMMP2L	TLR4
	MTP18		HOMER2	GWA_9q21.32	INPP1	UCP2
	MTR		HOMER3	GWA_9q22.2	INTS6	FADS2
	MT-RNR1		HORMAD2	GWA_9q31.1	IQGAP3	ADCY2
	MT-RNR2		HP	GWA_9q31.2	IQSEC2	IFT27
	MT-TG		HRH1	GWA_9q34.2	IRF2BPL	CRHR1
	MT-TH		HRH2	HDAC6	ITGA4	ADRA1A
	MT-TI		HS3ST2	HDAC7	ITGB3	ACE
	MT-TK		HS6ST3	HFE	ITGB7	STAB1
	MT-TQ		HSD17B7	HIST1H1C	ITPR1	MLC1
	MT-TR		HSPA12A	HIVEP3	JAKMIP1	GRIN1
	MT-TS2		HSPA1A	HLA-A	JARID2	HSPA5
	MT-TT		HSPA1B	HLA-B	JMJD1C	IFNG
	MYH13		HSPA1L	HLA-C	KANK1	CXCL8
	MYH8		HSPA5	HLA-DQA1	KAT2B	ITGAM
	MYST4		HTF9C	HLA-DQA2	KAT6A	ASMT
	NAT1		HTR1A	HLA-DQB1	KATNAL1	ATP1A2
	NAT2		HTR1B	HLA-DQB2	KATNAL2	CSMD1
	NCAM2		HTR1D	HLA-DRA	KCNB1	TLL2
	NCAPD2		HTR2A	HLA-DRB1	KCND2	TSPAN8
	NCOA2		HTR2C	HLA-DRB5	KCND3	PLA2G6
	NCSTN		HTR3A	HLCS	KCNJ10	CASP8
	NDST2		HTR3B	HMOX1	KCNJ12	NDST3
	NDUFA3		HTR3C	HNMT	KCNJ15	DDC
	NDUFA6		HTR3D	HP	KCNJ2	DBNL
	NDUFA8		HTR3E	HPCAL4	KCNK7	HSPA4
	NDUFB7		HTR4	HPX	KCNMA1	ACADS
	NDUFB8		HTR5A	HRH2	KCNQ2	MMP9
	NDUFS1		HTR6	HS1BP3	KCNQ3	NRGN
	NDUFS4		HTR7	HS3ST1	KCNT1	PLA2G2A
	NDUFS7		ICAM1	HSP90AA1	KCTD13	IMPACT
	NEDD9		IFNG	HSPA1A	KDM4B	GPRC5D
	NEURL		IGF1	HSPA1B	KDM4C	2022-09-11
	NEUROD1		IGF1R	HSPA1L	KDM5B	PRKCZ
	NEUROG3		IGF2	HSPA5	KDM5C	S100A10
	NFKBIA		IGFBP3	HSPA8	KDM6A	SPR
	NGB		IGH@	HSPA9	KDM6B	VIP
	NGF		IGLC1	HTR2A	KHDRBS2	DCTN5
	NGFR		IL10	HTR6	KIAA1586	MAGI1
	NOS1		IL10RA	HTRA1	KIF13B	MAGI2
	NOS2A		IL12A	HTRA2	KIF14	HLA-DRB1
	NOS3		IL12B	HYI	KIF5C	IFNA1
	NOTCH4		IL17RA	ICAM1	KIRREL3	PFKFB3
	NP		IL18	IDE	KIT	PLCG1
	NPC1		IL18BP	IFNG	KLC2	ST8SIA2
	NPC2		IL18R1	IFNGR2	KLF16	CDH17
	NPY		IL18RAP	IGF2	KMT2A	DBN1
	NQO1		IL1A	IL10	KMT2C	C9orf72
	NR1H2		IL1B	IL18	KMT2E	AVP
	NR3C1		IL1RN	IL1A	KMT5B	PSPN
	NRG1		IL2	IL1B	KPTN	ST3GAL1
	NTRK1		IL2RB	IL1RN	KRR1	VAMP2
	NTRK2		IL3	IL2	KRT26	TCF7L2
	NUDT1		IL3RA	IL2RA	LAMA1	CACNA1B
	NUMB		IL4	IL4	LAMB1	CALR
	NXPH1		IL4R	IL6	LAMC3	FEZ1
	OAT		IL6	IL8	LEO1	TSHZ1
	OGG1		IL6R	IMP5	LEP	ADRB2
	OLIG2		IL9	INS	LILRB2	ERVW-1
	OLR1		IMPA2	INS-IGF2	LIN7B	LDHA
	OPRS1		INA	IPO13	LMX1B	NTF4
	OPTN		INPP1	IREB2	LPL	SLC17A6
	OTC		INPP4A	ITGA8	LRBA	RASGRF1
	PARP1		INPP4B	ITGB2	LRFN2	RARA
	PAX4		INPP5A	ITGB3	LRFN5	FMR1
	PCDH11X		INPP5D	JUN	LRP2	PPP2R4
	PCGF5		INPPL1	KANK1	LRP2BP	MBD5
	PCK1		INS	KCNA5	LRPPRC	HIF1A
	PCK2		IPO5	KCNH1	LRRC1	MRX27
	PCSK9		IRS1	KCNJ6	LRRC4	CACNA1A
	PDCD11		ITGA3	KCNN3	LRRC7	FZD4
	PDE3B		JAG1	KCNQ4	LZTR1	GLYAT
	PFKM		JAG2	KDM4A	LZTS2	CLEC10A
	PGAM1		JARID2	KEAP1	MACROD2	CSRP1
	PGBD1		KCNH1	KIAA1267	MAL	DNAH8
	PHKG2		KCNH2	KIAA1279	MAOA	GIF
	PICALM		KCNH5	KIAA1462	MAOB	MIR212
	PIK3R1		KCNJ10	KIAA1967	MAP2	ROR1
	PIN1		KCNN3	KIAA2013	MAPK12	FOXP3
	PITRM1		KIAA1217	KIF11	MAPK3	PGAM1
	PKP2P1		KIF13A	KIF2C	MARK1	ULK4
	PLA2G1B		KIF17	KLC1	MBD1	SMS
	PLAT		KIF2A	KTI12	MBD3	MIR206
	PLAU		KIF5A	LAMP1	MBD4	VAPA
	PLCE1		KLF5	LBH	MBD5
	PLCG1		KLF6	LDLRAD1	MBD6
	PLG		KLK8	LEKR1	MBOAT7
	PMVK		KMO	LIMA1	MCC
	PNLIPRP1		KPNA3	LINGO1	MCM4
	PNMT		KREMEN1	LINGO2	MCM6
	POMT1		L1CAM	LMX1A	MCPH1
	POMT2		LGI1	LMX1B	MDGA2
	PON1		LHPP	LOC100128977	MECP2
	PON2		LIF	LOC100302640	MED12
	PON3		LMOD1	LOC100507127	MED13
	POU2F1		LMX1A	LOC284930	MED13L
	PPARA		LMX1B	LOC285500	MEF2C
	PPARD		LOC100131208	LOC388630	MEGF10
	PPARG		LOC100271722	LOC652429/TMEM132B	MEGF11
	PPARGC1A		LOC342541	LOC727725/ZMAT4	MEIS2
	PPIL2		LOC387895	LOC728328/PCTK2	MET
	PPM1H		LSAMP	LOC729225	MFRP
	PPP1CC		LSM2	LOXL3	MIB1
	PPP1R10		LST1	LRMP	MIR137
	PPP1R3A		LTA	LRP1	MKL2
	PPP1R3C		LTB	LRP8	MNT
	PPP2R1A		MAG	LRRC16A	MOCOS
	PPP2R2B		MAGEL2	LRRC41	MPP6
	PPP3CB		MAGI1	LRRC42	MSANTD2
	PRDX6		MAGI2	LRRC4C	MSN
	PRG1		MAGI3	LRRK1	MSNP1AS
	PRKAA1		MAL	LRRK2	MSR1
	PRKAB2		MANBA	LSM14B	MTF1
	PRND		MAOA	LTBP1	MTHFR
	PRNP		MAOB	LTF	MTOR
	PRSS11		MAP1A	MAOA	MTR
	PRSS7		MAP4	MAOB	MTX2
	PRUNE2		MAP6	MAP1A/TP53BP1	MUC12
	PSAP		MAPK14	MAP1LC3B	MUC4
	PSEN1		MAPK8IP2	MAP2K5	MYH10
	PSEN2		MAPT	MAP2K6	MYH4
	PSENEN		MAT1A	MAP3K14	MYO16
	PSMB7		MBP	MAPT/STH	MYO1A
	PSMB9		MC5R	MAST2	MYO1E
	PTEN		MCHR1	MC1R	MYO5A
	PTENP1		MCHR2	MCC	MYO5C
	PTGS2		MCTP2	MCCC1	MYO9B
	PTPLA		MDGA1	MCFD2	MYOZ1
	PVRL2		MDH1	MDGA2	MYT1L
	PYY		MED12	MED13	NAA15
	PZP		MEGF10	MEIS1	NAALADL2
	RASSF4		MET	METTL7A	NACC1
	RELN		MFRP	MFAP1	NAV2
	REN		MICB	MFAP2	NBEA
	RFC1		MIF	MFSD4	NCKAP1
	RFTN1		MIR509-1	MGST2	NCKAP5
	RGS4		MIR509-2	MICAL2	NCKAP5L
	RGS6		MIR888	MIR133A1	NCOR1
	RPS15		MIR890	MIR133A2	NDUFA5
	RPS6KA2		MIR891B	MIR133B	NEFL
	RTN3		MITF	MKNK1	NELL1
	RUNX1		MLC1	MKNK2	NEO1
	RXRA		MLLT10	MMP1	NEXMIF
	RXRB		MMP3	MMP3	NF1
	RXRG		MMP9	MMRN1	NFIA
	S100B		MOBP	MMRN2	NFIB
	SAMSN1		MOG	MN1	NINL
	SAR1A		MOV10L1	MOSC1	NIPA1
	SCARB1		MPPED1	MRAS	NIPA2
	SCD		MPZ	MRPL37	NIPBL
	SEC24C		MPZL1	MT-ATP6	NLGN1
	SEL1L		MRPL38	MT-ATP8	NLGN2
	SEMA4D		MSRA	MT-CO2	NLGN3
	2022-09-03		MSRB2	MT-CO3	NLGN4X
	SERPINA1		MT-ATP6	MT-COI	NLGN4Y
	SERPINA3		MT-ATP8	MT-CYB	NOS1
	SERPINE1		MT-CO3	MT-DLOOP	NOS1AP
	SERPINF2		MT-COI	MT-L2	NOS2
	SFRP5		MT-CYB	MT-ND1	NPAS2
	SGPL1		MT-DLOOP	MT-ND2	NR1D1
	SGPP1		MT-L2	MT-ND3	NR2F1
	SH3PXD2A		MT-ND1	MT-ND4	NR3C2
	SIRT1		MT-ND2	MT-ND6	NR4A2
	SLC11A1		MT-ND3	MT-OHR	NRCAM
	SLC11A2		MT-ND4	MT-RNR1	NRP2
	SLC18A3		MT-ND4L	MT-RNR2	NRXN1
	SLC2A2		MT-RNR1	MT-TG	NRXN2
	SLC6A3		MT-RNR2	MT-TP	NRXN3
	SLC6A4		MT-TF	MT-TQ	NSD1
	SLIT1		MT-TG	MT-TR	NSMCE3
	SLK		MT-TH	MT-TT	NTNG1
	SMAD3		MT-TP	MT-haplo	NTRK1
	SNCA		MT-TR	MTHFD1	NTRK3
	SNCAIP		MT-TS2	MTHFR	NUAK1
	SNCG		MT-haplo	MTIF3	NUDCD2
	SOAT1		MTHFD1	MTND5	NUP133
	SOD2		MTHFR	MTR	NXF5
	SORCS1		MTND5	MTRR	NXPH1
	SORCS2		MTR	MTX1	OCRL
	SORCS3		MUTED	MUC19	ODF3L2
	SORL1		MYB	MYEOV	OFD1
	SORT1		MYH9	MYSM1	OPHN1
	SOS1		MYLIP	NAGLU	OPRM1
	SOS2		MYO18B	NAT1	OR1C1
	SREBF1		MYO9B	NAT2	OR2M4
	SRP72		MYOZ1	NAV2	OR2T10
	SST		MYT1	NBN	OR52M1
	STH		NAGS	NCAM1	OTUD7A
	SUPV3L1		NALCN	NDFIP2	OTX1
	SYN3		NAT1	NDRG4	OXT
	TACR2		NCAM1	NDUFA1	OXTR
	TANC2		NCOA7	NDUFA10	P2RX5
	TANK		NCR3	NDUFA6	P4HA2
	TAP1		NCSTN	NDUFA7	PACS1
	TAP2		NDE1	NDUFA8	PACS2
	TAPBPL		NDEL1	NDUFB4	PAH
	TARDBP		NDRG1	NDUFB7	PAK2
	TBP		NDUFV2	NDUFB8	PARD3B
	TCF2		NEFL	NDUFB9	PATJ
	TCF7L2		NEFM	NDUFS1	PAX5
	TCN1		NEU4	NDUFS2	PAX6
	TCN2		NEUROG1	NDUFS4	PCCB
	TET1		NFIL3	NDUFS7	PCDH10
	TF		NFKBIL1	NDUFS8	PCDH11X
	TFAM		NGFB	NDUFV2	PCDH15
	TFCP2		NGFR	NEDD9	PCDH19
	TGFB1		NOS1	NEFL	PCDH8
	TGM4		NOS1AP	NEGR1	PCDH9
	THRA		NOS3	NEUROD4	PCDHA1
	TIMP1		NOTCH1	NFE2L2	PCDHA10
	TLL2		NOTCH2	NFIA	PCDHA11
	TLR4		NOTCH3	NFKB1	PCDHA12
	TM4SF5		NOTCH4	NFYC	PCDHA13
	TMC5		NPAS2	NGFB	PCDHA2
	TMED8		NPAS3	NMT2	PCDHA3
	TMEM132C		NPSR1	NOD2	PCDHA4
	TMEM63C		NPTN	NOS1	PCDHA5
	TNF		NPY	NOS2	PCDHA6
	TNFRSF14		NQO1	NOS3	PCDHA7
	TNFRSF1A		NQO2	NPAS3	PCDHA8
	TNFRSF1B		NR1D1	NPS	PCDHA9
	TNFRSF4		NR2E1	NQO1	PCDHAC1
	TNFRSF8		NR3C1	NQO2	PCDHAC2
	TNK1		NR3C2	NR1H2	PCDHGA11
	TNMD		NR4A1	NR4A2	PDCD1
	TOMM40		NR4A2	NRD1	PDE1C
	TP53		NR4A3	NSF	PDE4A
	TP63		NRG1	NTNG1	PDE4B
	TP73		NRG2	NUCKS1	PDZD4
	TPH1		NRG3	NUDT1	PECR
	TRAF2		NRG4	OGDH	PER1
	TRAK2		NRGN	OGG1	PER2
	TREM2		NRN1	OSBP2	PEX7
	TRPC4AP		NRXN1	OSBPL9	PGLYRP2
	TSPAN15		NRXN3	OTX2	PHF2
	TTR		NTF3	P4HB	PHF3
	TUBB		NTNG1	PACRG	PHF8
	UBD		NTNG2	PAK4	PHIP
	UBE2D1		NTRK2	PAK7	PHRF1
	UBE2I		NTRK3	PANK2	PIK3CG
	UBQLN1		NTS	PAPPA	PIK3R2
	UCHL1		NTSR1	PARK2	PINX1
	UCP2		NUMBL	PARK3	PITX1
	USF1		NUP153	PARK7	PLAUR
	USF2		OGG1	PARP1	PLCB1
	VCL		OLIG2	PARS2	PLCD1
	VCP		OMG	PASD1	PLN
	VDR		OPCML	PATHWAY6	PLXNA3
	VEGF		OPRM1	PATHWAY7	PLXNA4
	VLDLR		OPRS1	PCGF3	PLXNB1
	VPS26A		OXT	PCSK9	PNPLA7
	VPS35		OXTR	PDGFD	POGZ
	VR22		P2RX7	PDIA3	POLA2
	WNT8B		PADI2	PDXK	POMGNT1
	WRN		PADI4	PHACTR1	POMT1
	WWC1		PAFAH1B1	PHACTR2	PON1
	XRCC1		PAH	PHOX2A	POT1
	YWHAZ		PAICS	PHOX2B	POU3F2
	ZAP128		PALB2	PICALM	PPFIA1
	ZNF202		PANX2	PIK3R3	PPM1D
	ZNF292		PAWR	PINK1	PPP1R1B
	ZWINT		PAX3	PITX3	PPP1R3F
			PAX6	PKD1L1	PPP2R1B
			PCDH11X	PLA2G6	PPP2R5D
			PCDH11Y	PLA2G7	PREX1
			PCDH8	PLCB4	PRICKLE1
			PCDHGC3	PLEKHM1	PRICKLE2
			PCK1	PLS1	PRKCB
			PCK2	PLXNA2	PRKD1
			PCM1	PLXNC1	PRKDC
			PCNT	PM20D1	PRKN
			PCQAP	PODN	PRODH
			PDE4B	POLG	PRPF39
			PDE4D	POMC	PRSS38
			PDE7B	PON1	PRUNE2
			PDGFB	PON2	PSD3
			PDGFRA	POU6F2	PSMD10
			PDGFRB	PPAP2B	PTBP2
			PDLIM2	PPARGC1A	PTCHD1
			PDLIM5	PPIH	PTEN
			PDYN	PPIP5K1	PTGER3
			PEA15	PPM1L	PTGS2
			PEBP4	PPP1R3B	PTK7
			PEMT	PPP2R2B	PTPN11
			PENK	PPP3CA	PTPRB
			PER1	PRDM13/MCHR2	PTPRC
			PER2	PRDM2	PTPRT
			PER3	PRKAA2	PVALB
			PGAM1	PRKCG	PXDN
			PGBD1	PRKCZ	PYHIN1
			PGD	PRKRIR	QRICH1
			PHF21B	PRLR	RAB11FIP5
			PHGDH	PRNP	RAB2A
			PHOX2B	PRTFDC1	RAB39B
			PI4K2B	PRUNE2	RAB43
			PI4KB	PSMA7	RAD21L1
			PIB5PA	PSMC4	RAI1
			PICALM	PTGS2	RANBP17
			PICK1	PTN	RAPGEF4
			PIK3C2A	PTPRF	RASSF5
			PIK3C2B	RAB3B	RB1CC1
			PIK3C2G	RAB6A	RBFOX1
			PIK3C3	RAB7L1	RBM27
			PIK3CB	RAC2	RBM8A
			PIK3CD	RAP1A	RBMS3
			PIK3CG	RBFOX1	REEP3
			PIK3R1	RBFOX3	RELN
			PIK3R2	RBMS3	RERE
			PIK3R3	RCOR1	RFWD2
			PIK3R4	RET	RFX3
			PIK4CA	RFX4	RGS7
			PIP4K2B	RGS7	RHEB
			PIP5K1A	RIC3	RHOXF1
			PIP5K1B	RIMS1	RIMS1
			PIP5K1C	RIMS3	RIMS3
			PIP5K2A	RIT2	RIT2
			PITX3	RNF11	RLIM
			PIWIL2	RNF220	RNF135
			PLA2G1B	RNF41	RNF38
			PLA2G4A	RORA	ROBO1
			PLA2G4B	RPL36AP23	ROBO2
			PLA2G4C	RPL38	RORA
			PLA2G4D	RRAS2	RP11-1407O15.2
			PLA2G6	RUNX1	RPL10
			PLA2G7	RXFP1	RPP25
			PLAA	SAG	RPS6KA2
			PLCB1	SCD	RPS6KA3
			PLCB3	SCMH1	SAE1
			PLCE1	SCN2A	SAMD11
			PLCG1	SCNN1A	SASH1
			PLDN	SCP2	SATB2
			PLLP	SEC61A1	SBF1
			PLP1	SEC61A2	SCFD2
			PLUNC	SEC61G	SCN1A
			PLXNA2	SEMA3E	SCN2A
			PMCH	SEMA5A	SCN4A
			PMP22	SEMA6D	SCN5A
			PNOC	2022-09-03	SCN7A
			PNPLA8	SERPINA3	SCN8A
			PNPO	SERPINB5	SCN9A
			POM121L2	SERPING1	SCP2
			PON1	SETD1A	SDC2
			POU3F1	SHE	SDK1
			PPAPDC1A	SHH	SEMA5A
			PPARA	SIAH2	SERPINE1
			PPARD	SKA1	SETBP1
			PPARG	SKINT1	SETD1B
			PPIL2	SLC11A2	SETD2
			PPM1F	SLC18A2	SETD5
			PPP1R11	SLC1A7	SETDB1
			PPP1R1B	SLC22A1	SETDB2
			PPP1R2P1	SLC22A2	SEZ6L2
			PPP2R2B	SLC22A3	SGSM3
			PPP3CA	SLC2A13	SH3KBP1
			PPP3CB	SLC35E3	SHANK1
			PPP3CC	SLC38A1	SHANK2
			PPP3R1	SLC41A1	SHANK3
			PPP3R2	SLC43A2	SHOX
			PRKCA	SLC45A3	SIK1
			PRKCG	SLC5A9	SIN3A
			PRNP	SLC6A3	SLC12A5
			PRODH	SLC6A4	SLC16A3
			PROZ	SLC6A9	SLC16A7
			PRSS16	SLC7A5P2	SLC1A1
			PRX	SLFNL1	SLC22A15
			PSAP	SLIT3	SLC22A9
			PSEN1	SMAD5	SLC24A2
			PSEN2	SNCA	SLC25A12
			PTAR1	SNCAIP	SLC25A14
			PTEN	SNCB	SLC25A24
			PTGDS	SNCG	SLC25A27
			PTGFRN	SND1	SLC25A39
			PTGS1	SNTG1	SLC27A4
			PTGS2	SOD2	SLC29A4
			PTPRZ1	SP2	SLC30A5
			PsPRODH	SPATA21	SLC33A1
			QKI	SPATA6	SLC35A3
			RANBP1	SPNS2	SLC38A10
			RAPGEF6	SPR	SLC39A11
			RASL10A	SPRY2/GWA_13q31.1	SLC4A10
			RBM24	SS18L1	SLC6A1
			RBM9	SSBP3	SLC6A3
			RBP1	ST3GAL3	SLC6A4
			RELA	STIL	SLC6A8
			RELN	STK3	SLC7A3
			RET	STK39	SLC7A5
			RGS10	STOX1	SLC7A7
			RGS4	STX8	SLC9A6
			RGS9	SUMO2	SLC9A9
			RHO	SUN3	SLCO1B3
			RORB	SUSD2	SLIT3
			RPGRIP1L	SYN3	SLITRK5
			RPP21	SYT11/RAB25	SMAD4
			RSRC1	TACC2	SMARCA2
			RTN4	TACR1	SMARCA4
			RTN4R	TACSTD2	SMARCC2
			RUNX1	TASP1	SMC3
			RXRB	TBP	SMG6
			RYR3	TCF12	SNAP25
			S100B	TDRD10	SND1
			SAT1	TESK2	SNRPN
			SCGB1A1	TF	SNTG2
			SCRT2	TFAM	SNX14
			SELENBP1	TFB1M	SNX19
			SEMA3A	TFB2M	SOD1
			SEMA3D	TFRC	SOX5
			SEPSECS	TGFA	SPARCL1
			2022-09-05	TGFB1	SPAST
			SERPINA1	TGFB2	SPP2
			SERPINA3	TGM7	SRCAP
			SEZ6L	TH	SRD5A2
			SFRP1	THSD7A	SRGAP3
			SH2D1B	TMCO3	SRRM4
			SHANK3	TMEM108	SRSF11
			SHISA5	TMEM175	SSPO
			SHMT1	TMEM48	SSRP1
			SIL1	TMEM53	ST7
			SIPA1L3	TMEM59	ST8SIA2
			SIRT1	TMEM61	STAG1
			SIRT5	TMEM92	STAT1
			SLC12A6	TMPRSS12	STK39
			SLC15A1	TMPRSS13	STX1A
			SLC17A6	TNF	STXBP1
			SLC17A7	TNFRSF1A	STXBP5
			SLC18A1	TOR1A	STYK1
			SLC18A2	TPRG1	SUCLG2
			SLC1A1	TRAPPC4	SYAP1
			SLC1A2	TRIO	SYN1
			SLC1A3	TRIP12	SYN2
			SLC1A4	TSPAN5	SYN3
			SLC1A5	TTC22	SYNCRIP
			SLC1A6	TTC39A	SYNE1
			SLC22A4	TTC4	SYNGAP1
			SLC24A5	TUSC1	SYNJ1
			SLC25A1	TXNDC12	SYT1
			SLC25A12	TYR	SYT17
			SLC25A14	UBASH3B	SYT3
			SLC25A27	UBE2L3	TAF1C
			SLC35B3	UBQLN1	TAF1L
			SLC39A14	UCHL1	TAF6
			SLC44A4	UGCGL1	TANC2
			SLC6A2	ULK2	TAOK2
			SLC6A3	UNC5C	TBC1D31
			SLC6A4	UNQ6975	TBC1D5
			SLC6A5	UQCRH	TBL1X
			SLC6A9	USP24	TBL1XR1
			SLIT3	USP40	TBR1
			SMARCA2	VCP	TCF20
			SMARCC1	VDR	TCF4
			SNAP25	VEGFA	TCF7L2
			SNAP29	VIPR1	TDO2
			SNAPIN	VPS41	TECTA
			SNCG	WFS1	TERB2
			SOD2	WNK1	TERF2
			SORBS3	WNT3	TERT
			SOX10	XIRP2	TET2
			SP4	YIPF1	TGM3
			SPARCL1	YWHAH	TH
			SPP1	ZAK	THAP8
			SPTAN1	ZC3HAV1	THBS1
			SRD5A1	ZCCHC11	THRA
			SRD5A2	ZFP3	TLK2
			SREBF1	ZFR2	TM4SF19
			SREBF2	ZFYVE9	TMLHE
			SRR	ZMAT3	TNIP2
			SST	ZNF280D	TNN
			ST13	ZNF313	TNRC6B
			ST6GAL2	ZNF423	TOMM20
			ST8SIA2	ZNF615	TOP1
			ST8SIA4	ZNF691	TOP3B
			STK22A1	ZNF804B	TPH2
			STK24	ZSWIM5	TPO
			STK4	ZSWIM6	TRAF7
			STX1A	ZYG11A	TRAPPC9
			STX7	ZYG11B	TRIM33
			SULT4A1		TRIO
			SULT6B1		TRIP12
			SYN2		TRPC6
			SYN3		TRPM1
			SYNGAP1		TSC1
			SYNGR1		TSC2
			SYNJ1		TSHZ3
			SYP		TSN
			SYT11		TSPAN17
			T10		TSPAN7
			TAAR1		TSPOAP1
			TAAR2		TTN
			TAAR5		TUBGCP5
			TAAR6		TYR
			TAAR9		UBE2H
			TACC2		UBE3A
			TACR3		UBE3B
			TAP2		UBE3C
			TBP		UBL7
			TBX1		UBN2
			TCERG1L		UBR5
			TCF4		UBR7
			TCP1		UNC13A
			TDO2		UNC79
			TEX264		UNC80
			TF		UPB1
			TFAP2A		UPF2
			TFAP2B		UPF3B
			TFRC		USH2A
			TGFBR2		USP15
			TGM2		USP45
			TH		USP7
			TIMELESS		USP9Y
			TIMM17A		UTRN
			TIMP3		VASH1
			TMEM108		VDR
			TNF		VIL1
			TNFRSF1B		VIP
			TNXB		VLDLR
			TP53		VPS13B
			TPH1		VSIG4
			TPH2		WAC
			TPP2		WDFY3
			TRAF3IP1		WDR26
			TREM2		WDR93
			TSC2		WNK3
			TSK		WNT1
			TSNAX		WNT2
			TSPAN8		WWOX
			TSPO		XIRP1
			TTC13		XPO1
			TTR		YEATS2
			TUBA1A		YTHDC2
			TUBA8		YWHAE
			TXNDC5		ZBTB16
			TXNRD2		ZBTB20
			TYR		ZC3H4
			TYROBP		ZMYND11
			TYRP1		ZNF18
			UBE2L3		ZNF292
			UCP2		ZNF385B
			UFD1L		ZNF407
			UGT1A1		ZNF462
			UGT8		ZNF517
			UHMK1		ZNF548
			UHRF1		ZNF559
			UNC5C		ZNF626
			USP46		ZNF713
			VAMP2		ZNF774
			VDR		ZNF8
			VGF		ZNF804A
			VIPR1		ZNF827
			VIPR2		ZSWIM5
			VLDLR		ZWILCH
			VTRNA3P
			WFS1
			WNT2
			WNT2B
			WNT5A
			WNT7B
			WNT8A
			WWC1
			XBP1
			XRCC1
			YWHAB
			YWHAE
			YWHAG
			YWHAH
			YWHAZ
			ZBED4
			ZBTB20
			ZBTB9
			ZCCHC4
			ZDHHC8
			ZIC2
			ZNF181
			ZNF365
			ZNF471
			ZNF490
			ZNF74
			ZNF804A
