# Supplementary material for: Regulatory Genomic Circuitry of Brain Age by Integrative Functional Genomic Analyses
Source: Genomics Proteomics Bioinformatics. 2025 Aug 8;23(5):qzaf064. doi: 10.1093/gpbjnl/qzaf064 (PMC12996886; doi:10.1093/gpbjnl/qzaf064)
Supplement: qzaf064_Supplementary_Data [file qzaf064_supplementary_data.zip › Table S14.xlsx]

## Sheet: Table S14
Table S14 Reconstructed PPI networks active in human brain
Protein 1	Protein 2	Combined_score
ARF5	COPG1	764
ARF5	COPB1	762
ARF5	COPG2	763
ARF5	ARFGAP1	766
ARF5	RAB1A	738
ARF5	ARF1	740
ARF5	GBF1	830
ARF5	ARFGAP3	781
ARF5	GORAB	744
ARF5	ARFGAP2	781
ARF5	COPB2	746
ARF5	RAB1B	738
M6PR	IGF2	887
M6PR	GGA1	830
M6PR	PLIN3	959
M6PR	GGA3	932
FKBP4	TRPC1	751
FKBP4	ESR1	882
FKBP4	NR3C1	992
FKBP4	HSPA4	903
FKBP4	STIP1	805
FKBP4	HSF1	823
FKBP4	ATOX1	782
FKBP4	FKBP5	970
FKBP4	GLMN	766
FKBP4	PGR	796
FKBP4	MTOR	846
FKBP4	AR	971
FKBP4	NR3C2	876
SEMA3F	PLXNA3	799
SEMA3F	PLXNC1	821
SEMA3F	PLXNB3	917
SEMA3F	PLXNA1	804
SEMA3F	NRP1	914
SEMA3F	NRP2	955
SEMA3F	PLXNA4	724
CFTR	VCP	901
CFTR	DNAJB1	713
CFTR	DERL1	784
CFTR	ERLIN2	717
CFTR	STX1A	846
CFTR	HDAC6	831
CFTR	YWHAZ	812
CFTR	PRKAR2A	900
CFTR	PRKAR1B	900
CFTR	EDN1	900
CFTR	SEC24B	743
CFTR	HSPA4	938
CFTR	SLC26A9	772
CFTR	PRKACB	900
CFTR	YWHAG	809
CFTR	SLC9A3R2	951
CFTR	HSPA8	967
CFTR	GOPC	974
CFTR	PRKAR2B	900
CFTR	GNGT1	900
CFTR	PRKACG	900
CFTR	SLC9A3R1	996
CFTR	CANX	940
CFTR	SLC26A8	741
CFTR	PRKAA1	810
CFTR	AGT	900
CFTR	USP10	792
CFTR	SLC26A5	730
CFTR	EZR	987
CFTR	YWHAB	898
CFTR	SLC26A3	876
CFTR	ADRB2	974
CFTR	PRKAR1A	900
CFTR	CCL11	900
CFTR	PDZK1	921
CFTR	STUB1	785
CFTR	GNB1	900
CFTR	SLC26A6	952
CFTR	CXCL12	900
CFTR	KRT8	818
CFTR	F2	900
CYP51A1	POR	778
CYP51A1	PGRMC1	739
CYP51A1	MSMO1	717
USP28	UBA52	829
USP28	TP53BP1	933
USP28	UBC	942
USP28	FBXW7	833
USP28	MYC	919
USH1C	CACNA1D	813
USH1C	LIN7A	905
USH1C	USH2A	876
USH1C	PCDH15	855
USH1C	MYO7A	991
USH1C	TAX1BP3	900
USH1C	MYO7B	969
USH1C	SLC4A7	834
USH1C	CDH23	966
USH1C	ANKS4B	881
USH1C	CNTN2	900
USH1C	USH1G	981
RALA	EXOC5	764
RALA	EXOC8	997
RALA	EXOC2	998
RALA	FLNA	757
RALA	YBX3	806
RALA	EXOC6	716
RALA	EXOC3	708
RALA	EXOC4	802
RALA	MYO1E	708
RALA	MYO1C	953
RALA	PLD1	850
RALA	RALGDS	801
RALA	EXOC7	845
BAIAP2L1	WASL	933
BAIAP2L1	EPS8	818
CACNG3	CACNA2D4	900
CACNG3	CACNG6	900
CACNG3	CACNB4	900
CACNG3	GRIA2	778
CACNG3	CACNG5	720
CACNG3	CATSPERG	720
CACNG3	CACNG7	900
CACNG3	GRIN1	720
CACNG3	CACNA1B	720
CACNG3	CACNA1F	900
CACNG3	GRIA3	766
CACNG3	CACNG2	720
CACNG3	CNIH3	759
CACNG3	GRIA1	766
CACNG3	CACNB3	900
CACNG3	GRIN3B	770
CACNG3	CACNA1C	900
CACNG3	CACNA1S	900
CACNG3	CACNG4	900
CACNG3	STAC3	720
CACNG3	TEX40	720
CACNG3	CACNA1E	720
CACNG3	CACNA1D	900
CACNG3	CATSPER1	720
CACNG3	CACNA2D1	900
CACNG3	CATSPER4	720
CACNG3	GRIN2D	766
CACNG3	GRIA4	766
CACNG3	GRIN2B	766
CACNG3	C1orf101	720
CACNG3	RYR1	720
CACNG3	CNIH2	761
CACNG3	SHISA9	720
CACNG3	FKBP1A	720
CACNG3	CACNA1H	720
CACNG3	GRIN3A	778
CACNG3	CATSPERD	720
CACNG3	CACNB2	720
CACNG3	OLFM2	720
CACNG3	HSPA2	720
CACNG3	CACNG8	900
CACNG3	GRIN2A	779
CACNG3	GRIN2C	766
CACNG3	HTR3A	720
CACNG3	CACNG1	720
DVL2	CUL3	929
DVL2	PARD6A	883
DVL2	AP2B1	704
DVL2	SMURF1	744
DVL2	JUN	726
DVL2	FZD6	758
DVL2	WNT11	700
DVL2	LRP5	828
DVL2	AXIN1	999
DVL2	PRICKLE1	773
DVL2	FZD1	737
DVL2	FZD5	960
DVL2	CTNNB1	971
DVL2	PLK1	924
DVL2	WNT8A	700
DVL2	CCDC88C	705
DVL2	DVL3	963
DVL2	GSK3B	973
DVL2	AP2A1	703
DVL2	RHOA	780
DVL2	FZD2	934
DVL2	CSNK1E	734
DVL2	ROR2	936
DVL2	FZD7	737
DVL2	GSK3A	931
DVL2	WWTR1	859
DVL2	DAAM1	989
DVL2	VANGL2	726
DVL2	WNT3A	942
DVL2	VANGL1	804
DVL2	ARRB1	738
DVL2	WNT1	801
DVL2	SMURF2	850
DVL2	WNT5A	953
DVL2	FZD3	785
DVL2	AP2M1	804
DVL2	APC	947
DVL2	ARRB2	926
DVL2	FZD4	874
DVL2	DVL1	963
DVL2	WWOX	789
DVL2	OTULIN	760
DVL2	TRIM29	715
DVL2	LRP6	977
DVL2	DACT1	971
DVL2	KLHL12	934
RPAP3	POLR2A	739
RPAP3	PIH1D1	999
RPAP3	POLR2E	774
RPAP3	RUVBL1	998
RPAP3	RUVBL2	999
SKAP2	FYN	741
SKAP2	FYB	906
HOXA11	FOXO1	844
TRAPPC6A	TRAPPC10	922
TRAPPC6A	TRAPPC12	949
TRAPPC6A	TRAPPC3L	920
TRAPPC6A	TRAPPC6B	886
TRAPPC6A	TRAPPC8	979
TRAPPC6A	TRAPPC11	868
TRAPPC6A	TRAPPC2	952
TRAPPC6A	TRAPPC9	958
TRAPPC6A	TRAPPC13	800
TRAPPC6A	TRAPPC1	995
TRAPPC6A	TRAPPC4	990
TRAPPC6A	TRAPPC3	997
TRAPPC6A	TRAPPC2L	918
ITGA3	LAMC2	904
ITGA3	ITGB5	938
ITGA3	ITGAX	720
ITGA3	TGFBI	906
ITGA3	ITGB6	932
ITGA3	LAMB1	912
ITGA3	PLAU	900
ITGA3	ITGB2	952
ITGA3	LAMA1	917
ITGA3	ITGAV	900
ITGA3	ITGAM	720
ITGA3	JAM2	900
ITGA3	ITGB7	932
ITGA3	THBS1	900
ITGA3	CTLA4	900
ITGA3	ITGAD	900
ITGA3	CD9	853
ITGA3	ITGA2	900
ITGA3	LAMA3	928
ITGA3	LAMB3	905
ITGA3	VEGFA	900
ITGA3	LAMA5	928
ITGA3	ITGA11	916
ITGA3	ITGA5	900
ITGA3	ITGB4	826
ITGA3	ITGAE	720
ITGA3	ITGA8	900
ITGA3	NID1	907
ITGA3	CD28	900
ITGA3	ITGA10	916
ITGA3	LAMA4	906
ITGA3	JAM3	900
ITGA3	ITGA4	900
ITGA3	LAMA2	917
ITGA3	VTN	900
ITGA3	PLAUR	925
ITGA3	ITGAL	900
ITGA3	ITGB3	953
ITGA3	CSPG4	910
ITGA3	ITGB1	997
ITGA3	ITGA9	720
ITGA3	DAB1	906
ITGA3	LAMB2	912
ITGA3	FN1	909
ITGA3	LAMC1	929
ITGA3	ITGB8	918
ITGA3	ITGA1	911
ITGA3	CALR	701
ITGA3	CD80	900
TFAP2D	EP300	723
CRY1	PER1	991
CRY1	PER2	999
CRY1	CSNK1D	822
CRY1	FBXL3	974
CRY1	CRY2	967
CRY1	CLOCK	988
CRY1	ARNTL	988
CRY1	NPAS2	826
CRY1	CSNK1E	970
CRY1	TIMELESS	738
STARD3NL	STARD3	803
CD74	CTSL	848
CD74	CXCR2	922
CD74	CD44	985
CD74	CXCR4	921
CD74	COPG2	761
CPA1	CTRC	702
RANBP9	ARMC8	934
RANBP9	RANBP10	926
RANBP9	ENTPD1	727
RANBP9	RMND5A	872
RANBP9	MAEA	917
RANBP9	WDR26	931
RANBP9	GID8	959
RANBP9	TRAF6	708
RANBP9	HGF	900
RANBP9	MKLN1	912
RANBP9	RAN	730
RANBP9	L1CAM	886
RANBP9	MET	957
RANBP9	SOS1	900
RANBP9	GID4	774
CD4	LCK	998
CD4	ARF1	900
CD4	SRC	743
CD4	IL16	978
CD4	FYN	970
CD4	PTK2	702
CD4	CD209	785
CD4	PIP	879
CD4	BTRC	889
CD4	AP2A1	900
CD4	LCP2	778
CD4	SH3BP2	900
CD4	CD82	757
CD4	CLTB	900
CD4	SYK	924
CD4	CD81	906
CD4	COPA	900
CD4	P4HB	776
CD4	ITIH4	898
CD4	SLA2	900
CD4	CD3G	929
CD4	CXCR4	994
CD4	CD3E	900
CD4	DUSP1	747
CD4	CD40	893
CD4	FLNA	756
CD4	ICAM1	796
CD4	TRAT1	900
CD4	ENPEP	898
CD4	CD247	956
CD4	CLTA	900
CD4	SCD5	845
CD4	ZAP70	944
CD4	CD8A	923
CD4	AP2M1	900
CD4	CBL	935
CD4	TNFRSF10A	774
CD4	CD3D	949
CD4	CCR5	997
PPP5C	ESR2	700
PPP5C	CCT5	909
PPP5C	HSPB8	730
PPP5C	CCT7	909
PPP5C	CCT2	909
PPP5C	HSPA8	720
PPP5C	PSMG1	900
PPP5C	CDC37	956
PPP5C	HSF1	752
PPP5C	PSMG2	900
PPP5C	STIP1	949
PPP5C	BAG3	720
PPP5C	NR3C1	945
PPP5C	ESR1	746
PPP5C	TSC1	902
PPP5C	TCP1	909
PPP5C	CCT3	909
PPP5C	CCT4	947
PPP5C	CCT8	902
PPP5C	FKBP5	917
ERCC1	DCLRE1C	900
ERCC1	POLD1	900
ERCC1	PRKDC	900
ERCC1	SLX4	988
ERCC1	FANCD2	721
ERCC1	XRCC6	900
ERCC1	SWSAP1	900
ERCC1	XPA	995
ERCC1	MSH2	979
ERCC1	FANCA	709
ERCC1	MSH3	797
ERCC1	PHF21A	900
ERCC1	EME1	715
ERCC1	MSH6	906
ERCC1	RCOR1	900
ERCC1	ZSWIM7	900
ERCC1	FANCC	705
ERCC1	ERCC4	999
ERCC1	XRCC5	900
ERCC1	ATM	900
ERCC1	MUS81	984
ERCC1	ERCC8	900
ERCC1	LIG4	900
ERCC1	USP45	768
ERCC1	CETN2	903
ERCC1	RPA1	827
ERCC1	FANCL	712
ERCC1	FANCG	814
ERCC1	ERCC5	900
ERCC1	NHEJ1	900
ERCC1	C9orf142	900
ERCC1	FANCM	885
ERCC1	RAD23B	972
ERCC1	XPC	900
ERCC1	RPA2	713
ERCC1	XRCC4	900
ERCC1	RPA3	713
ERCC1	KDM1A	900
COX15	COX7C	720
COX15	COX5A	738
COX15	COX4I1	719
COX15	UQCRC2	802
COX15	NDUFA4	720
COX15	CYC1	819
COX15	BCS1L	720
COX15	COX10	892
COX15	SURF1	897
XYLT2	GRB2	804
SCTR	GNG2	828
SCTR	GNAS	837
SCTR	GNB1	829
PSD	ARF6	815
SLC7A9	SLC3A2	851
SLC7A9	SLC3A1	994
RB1CC1	ATG12	791
RB1CC1	ATG9A	711
RB1CC1	GABARAPL1	784
RB1CC1	RPTOR	901
RB1CC1	GABARAPL2	776
RB1CC1	SMCR8	858
RB1CC1	MTOR	929
RB1CC1	MLST8	900
RB1CC1	ATG13	998
RB1CC1	PTK2	789
RB1CC1	TP53	944
RB1CC1	ULK1	998
RB1CC1	CCPG1	852
RB1CC1	CALCOCO2	898
RB1CC1	SQSTM1	812
RB1CC1	ULK2	996
RB1CC1	ATG5	731
RB1CC1	C9orf72	716
RB1CC1	ATG101	996
RB1CC1	ATG16L1	962
AKAP11	IQGAP2	773
PIGQ	PIGP	952
PIGQ	DPM2	940
PIGQ	PIGA	894
PIGQ	PIGH	948
PIGQ	PIGC	942
CDH17	CTNNA2	712
CDH17	CTNNA1	907
CDH17	CTNND1	960
CDH17	EGFR	701
CDH17	MLLT4	742
CDH17	CDH5	909
CDH17	OLFM4	793
CDH17	KDR	781
CDH17	PSEN1	853
CDH17	CTNNB1	963
CDH17	DSP	728
CDH17	PECAM1	809
CDH17	VCL	895
CDH17	CTNND2	866
CDH17	CDH1	937
CDH17	ERBB2	714
CDH17	PTPN1	819
CHPF2	CHSY3	735
CHPF2	CHSY1	759
CHPF2	CHPF	777
LRRC7	CAMK2A	735
LRRC7	DLG4	736
GABARAPL2	ATG7	996
GABARAPL2	ATG3	994
GABARAPL2	NBR1	899
GABARAPL2	RB1CC1	776
GABARAPL2	OPTN	785
GABARAPL2	TBC1D25	911
GABARAPL2	ATG12	935
GABARAPL2	UBQLN1	888
GABARAPL2	GIMAP6	727
GABARAPL2	UBA5	942
GABARAPL2	ATG5	763
GABARAPL2	PEX10	710
GABARAPL2	ATG4B	894
GABARAPL2	ATG4A	802
GABARAPL2	GABARAPL1	802
GABARAPL2	PSMD4	802
GABARAPL2	SQSTM1	977
GABARAPL2	ULK1	959
MYOC	FN1	711
MYOC	OLFM3	840
MYOC	MYL2	747
HOXC8	SMAD6	818
HOXC8	SMAD1	781
MRI1	KCTD3	734
MRI1	LRRC40	771
BOD1L1	CXXC1	709
RTN4R	ANPEP	898
RTN4R	MAG	977
RTN4R	LINGO1	994
RTN4R	APP	844
RTN4R	RTN4	992
RTN4R	OMG	992
RTN4R	ARHGDIA	900
RTN4R	NGFR	994
RTN4R	TNFRSF19	884
PSMA4	PSMD7	999
PSMA4	PSMC4	998
PSMA4	PSMB10	990
PSMA4	PSMB6	998
PSMA4	PSME4	991
PSMA4	PSMB4	999
PSMA4	PSMD10	818
PSMA4	VCP	710
PSMA4	PSMG2	929
PSMA4	PSMD8	998
PSMA4	PSMC6	998
PSMA4	ADRM1	976
PSMA4	PSMC1	998
PSMA4	PSMD1	998
PSMA4	PSMD5	971
PSMA4	UBC	920
PSMA4	PSMB5	998
PSMA4	UBA52	871
PSMA4	PSMD6	994
PSMA4	PSMD13	994
PSMA4	RPN2	900
PSMA4	RPN1	900
PSMA4	PSMF1	914
PSMA4	PSMA5	999
PSMA4	PSMD4	999
PSMA4	PSMA2	999
PSMA4	PSMA1	999
PSMA4	POMP	838
PSMA4	PSME3	976
PSMA4	PSMD3	999
PSMA4	PSMD11	999
PSMA4	PSMA8	987
PSMA4	PSMB1	999
PSMA4	PSMC3	998
PSMA4	USP14	992
PSMA4	PSMD12	999
PSMA4	PSMD2	998
PSMA4	PSMD14	999
PSMA4	PSMC2	998
PSMA4	PSME2	942
PSMA4	PSMB2	999
PSMA4	PSMB7	998
PSMA4	NEDD8	735
PSMA4	PSMA7	998
PSMA4	PSMD9	880
PSMA4	SHFM1	800
PSMA4	UCHL5	901
PSMA4	PSMC5	997
PSMA4	PSME1	942
PSMA4	PSMB11	937
PSMA4	KIAA2012	870
PSMA4	PSMA3	999
LCP2	GAD1	900
LCP2	SYK	957
LCP2	SHC1	792
LCP2	SOS1	728
LCP2	ITK	994
LCP2	FYB	994
LCP2	NCK1	996
LCP2	PLCG1	994
LCP2	LYN	700
LCP2	CRKL	900
LCP2	PIK3CA	900
LCP2	CD6	879
LCP2	MAP4K1	983
LCP2	BTK	846
LCP2	CBL	989
LCP2	WAS	935
LCP2	LAT2	900
LCP2	VAV1	994
LCP2	GRB2	994
LCP2	PLCG2	843
LCP2	TYROBP	793
LCP2	CD4	778
LCP2	ZAP70	976
LCP2	LCK	951
LCP2	GRAP2	997
LCP2	FYN	872
LCP2	DBNL	900
LCP2	LAT	993
LCP2	CRK	900
LCP2	VAV3	866
DCN	IGF1	718
DCN	YBX3	777
DCN	TGFB2	754
DCN	TGFB1	951
DCN	EGFR	945
DCN	LRP1	833
DCN	TLR2	861
DCN	KDR	780
DCN	FN1	928
DCN	VWF	725
DCN	WISP1	743
DCN	RETN	816
DCN	ELN	706
DCN	IGF1R	856
TNFRSF17	TNFRSF13B	892
TNFRSF17	TRAF3	947
TNFRSF17	TRAF6	925
TNFRSF17	TRAF5	925
TNFRSF17	TNFSF13B	999
TNFRSF17	TNFSF13	921
GRN	SORT1	944
GRN	HSPA4	762
GRN	HSPG2	938
GRN	TNFRSF1B	757
GRN	EPHA2	765
GRN	TNFRSF1A	934
GRN	CCNT1	724
GRN	PSAP	804
VAMP3	CPLX2	757
VAMP3	NAPB	774
VAMP3	STX10	889
VAMP3	STX8	810
VAMP3	RAB8A	858
VAMP3	STX2	842
VAMP3	VTI1B	930
VAMP3	SNAP29	942
VAMP3	STX12	968
VAMP3	NAPA	887
VAMP3	SNAP47	787
VAMP3	RABEPK	800
VAMP3	STX17	929
VAMP3	STX7	875
VAMP3	STX1A	986
VAMP3	GOSR2	787
VAMP3	STX5	711
VAMP3	SNAP91	756
VAMP3	BNIP1	731
VAMP3	SNX4	921
VAMP3	VAMP8	941
VAMP3	STX19	772
VAMP3	CPLX1	958
VAMP3	VAMP2	939
VAMP3	STX3	881
VAMP3	STX16	967
VAMP3	STX6	991
VAMP3	VTI1A	981
VAMP3	PLIN3	800
VAMP3	SNAP25	990
VAMP3	SYT1	825
VAMP3	SNAP23	996
VAMP3	STX4	996
VAMP3	STX1B	785
VAMP3	STX11	757
UTS2	UTS2R	957
RCN1	CALR	734
RCN1	ZWINT	766
RFC2	CEP164	900
RFC2	RPA1	943
RFC2	ATR	900
RFC2	POLA2	744
RFC2	PCNA	994
RFC2	RAD1	965
RFC2	RPA2	915
RFC2	TIMELESS	900
RFC2	RFC4	999
RFC2	CDC6	900
RFC2	RAD9B	712
RFC2	ATRIP	900
RFC2	CHTF18	998
RFC2	CHD1L	702
RFC2	CHEK1	900
RFC2	TIPIN	900
RFC2	CHTF8	924
RFC2	RFC5	999
RFC2	RAD9A	966
RFC2	ATAD5	980
RFC2	DSCC1	985
RFC2	CLSPN	900
RFC2	RAD18	726
RFC2	SMARCAL1	902
RFC2	RFC1	999
RFC2	RFC3	999
RFC2	HUS1	956
RFC2	TOPBP1	907
PPP1R3F	PPP1CC	737
NFE2L3	MAFG	734
NFE2L3	MAFK	720
RELT	STK39	701
PKP2	DSP	963
PKP2	DSC2	750
PKP2	SCN5A	878
PKP2	DSG2	809
PKP2	POLR3A	705
PKP2	CTNNA3	920
PKP2	DSC3	925
PKP2	CTNNB1	907
PKP2	DSG1	910
PKP2	PRKCA	828
PKP2	JUP	896
PKP2	DSG3	771
YIPF1	YIPF6	886
CREB3L3	PPARA	835
CREB3L3	CREB3L1	819
CREB3L3	CREB3	773
CREB3L3	ATF6	814
CREB3L3	CREB1	711
HDAC7	CREBBP	919
HDAC7	ESR1	833
HDAC7	RUNX2	816
HDAC7	TBL1XR1	742
HDAC7	EP300	959
HDAC7	NR2E1	725
HDAC7	NCOR1	879
HDAC7	KAT5	874
HDAC7	HIF1A	968
HDAC7	HDAC3	967
HDAC7	TBL1X	742
HDAC7	FOXP3	802
HDAC7	NCOR2	850
HDAC7	ARNT	900
HDAC7	MEF2A	751
HDAC7	CITED2	900
HDAC7	MEF2C	701
MRPS35	MRPS22	992
MRPS35	MRPL52	822
MRPS35	MRRF	811
MRPS35	MRPL3	964
MRPS35	MRPL28	823
MRPS35	MRPL17	977
MRPS35	MRPS25	985
MRPS35	MRPL13	964
MRPS35	MRPL2	960
MRPS35	MRPS2	999
MRPS35	MRPL37	800
MRPS35	MRPL46	971
MRPS35	MRPL32	937
MRPS35	MRPL43	971
MRPS35	MRPL22	955
MRPS35	DAP3	998
MRPS35	MRPL21	921
MRPS35	MRPL27	963
MRPS35	MRPL44	937
MRPS35	RPS5	723
MRPS35	PTCD3	988
MRPS35	MRPS9	998
MRPS35	MRPL48	823
MRPS35	MRPL19	960
MRPS35	MRPL49	937
MRPS35	MRPS33	967
MRPS35	GFM1	812
MRPS35	MRPS16	996
MRPS35	MRPL39	826
MRPS35	MRPL11	925
MRPS35	MRPL47	971
MRPS35	MRPL40	937
MRPS35	MRPS18A	986
MRPS35	ERAL1	800
MRPS35	MRPL55	822
MRPS35	MRPL35	823
MRPS35	HIBCH	929
MRPS35	MRPS11	987
MRPS35	MRPL33	955
MRPS35	MRPL15	964
MRPS35	MRPL34	904
MRPS35	MRPL42	960
MRPS35	MRPS14	992
MRPS35	MTIF3	922
MRPS35	MRPS6	995
MRPS35	MRPS23	992
MRPS35	MRPL24	921
MRPS35	MRPS7	995
MRPS35	MRPS15	998
MRPS35	MRPL53	823
MRPS35	MRPL51	800
MRPS35	MRPS24	967
MRPS35	MRPS27	979
MRPS35	MRPS5	998
MRPS35	RPL23	773
MRPS35	CHCHD1	968
MRPS35	MRPS34	973
MRPS35	MRPL54	800
MRPS35	MRPL4	964
MRPS35	MTIF2	923
MRPS35	MRPL16	960
MRPS35	MRPS30	963
APPBP2	APP	743
CD22	SYK	748
CD22	PTPN6	932
CD22	GRB2	883
CD22	PTPRC	944
KCNQ1	KCNE2	971
KCNQ1	CALM3	972
KCNQ1	KCNE1	986
KCNQ1	KCNE4	776
KCNQ1	CALM1	882
KCNQ1	NEDD4L	782
KCNQ1	AKAP9	988
KCNQ1	CALM2	957
KCNQ1	KCNE3	962
TRIB2	RFWD2	763
OTUD5	UBA52	800
OTUD5	UBC	894
GPKOW	PRPF4	741
GPKOW	BUD13	757
GPKOW	DHX38	782
AQR	RBM22	994
AQR	BUD13	800
AQR	SNRPD2	990
AQR	CDC5L	992
AQR	DHX15	850
AQR	SYF2	992
AQR	SNRNP40	992
AQR	SF3B6	800
AQR	CACTIN	800
AQR	SNRPB	986
AQR	ISY1	943
AQR	BCAS2	994
AQR	SF3B4	800
AQR	ZNF830	943
AQR	SF3A1	800
AQR	CCDC94	916
AQR	BUD31	996
AQR	DHX38	800
AQR	RNF113A	800
AQR	CRNKL1	992
AQR	SLU7	800
AQR	MAGOHB	800
AQR	CWC22	979
AQR	EFTUD2	996
AQR	CASC3	800
AQR	PRKRIP1	800
AQR	SNRPF	991
AQR	SRRM2	979
AQR	PPIL1	990
AQR	PHF5A	800
AQR	PPWD1	800
AQR	PPIG	826
AQR	CWF19L2	905
AQR	SNRPA1	996
AQR	SRRM1	800
AQR	MAGOH	848
AQR	RBMX2	800
AQR	RBM8A	800
AQR	SF3A3	800
AQR	PLRG1	988
AQR	SF3B2	800
AQR	PRPF19	998
AQR	SNIP1	892
AQR	SNRPB2	985
AQR	WDR70	800
AQR	NKAP	800
AQR	WDR25	767
AQR	FAM32A	800
AQR	SNRPE	991
AQR	DHX8	991
AQR	SNRPD3	990
AQR	EIF4A3	906
AQR	SDE2	837
AQR	SF3B3	800
AQR	CDC40	996
AQR	SF3A2	920
AQR	PPIE	979
AQR	CWC27	826
AQR	SF3B1	855
AQR	SNRNP200	955
AQR	CWC15	990
AQR	XAB2	997
PSMC4	PSMD6	999
PSMC4	PABPC1	902
PSMC4	PSMD13	996
PSMC4	ANKRD42	895
PSMC4	UBA52	871
PSMC4	UBC	868
PSMC4	PSMB5	998
PSMC4	KIAA0368	881
PSMC4	PSMF1	800
PSMC4	EIF4G1	906
PSMC4	VCP	734
PSMC4	PSMD10	998
PSMC4	PSME4	843
PSMC4	PSMB4	998
PSMC4	MYSM1	708
PSMC4	RAD23B	714
PSMC4	PSMB6	997
PSMC4	PSMB10	964
PSMC4	PSMD7	998
PSMC4	PSMD5	971
PSMC4	ADRM1	996
PSMC4	EIF4E	900
PSMC4	BRCC3	708
PSMC4	PSMD1	999
PSMC4	PSMC1	999
PSMC4	PSMC6	999
PSMC4	PSMD8	998
PSMC4	UBFD1	701
PSMC4	PSMA7	997
PSMC4	PSMB7	997
PSMC4	PSMB11	936
PSMC4	KIAA2012	721
PSMC4	PSMA3	998
PSMC4	PSMC5	999
PSMC4	PSME1	924
PSMC4	PSMD9	965
PSMC4	SHFM1	847
PSMC4	UCHL5	900
PSMC4	RAD23A	713
PSMC4	MPND	708
PSMC4	PSMB1	998
PSMC4	PSMD3	999
PSMC4	PSMD11	999
PSMC4	PSMA8	989
PSMC4	PSMA1	998
PSMC4	PSME3	813
PSMC4	PSMA5	998
PSMC4	PSMA2	997
PSMC4	PSMD4	999
PSMC4	EIF4A1	902
PSMC4	PSMC2	999
PSMC4	PSME2	925
PSMC4	PSMB2	998
PSMC4	PSMD14	999
PSMC4	PAAF1	971
PSMC4	PSMD12	999
PSMC4	UBLCP1	808
PSMC4	PSMA4	998
PSMC4	PSMD2	998
PSMC4	PSMC3	999
PSMC4	USP14	995
CAMKK1	CALM1	859
CAMKK1	CAMK2B	900
CAMKK1	CAMKK2	933
CAMKK1	CALM3	859
CAMKK1	CALM2	859
CAMKK1	PRKAA1	745
ACAP1	ITGB1	713
ACAP1	CLTC	911
ACAP1	GULP1	927
ACAP1	ARF6	954
ACAP1	SLC2A4	954
DERL2	EDEM1	850
DERL2	DERL1	827
DERL2	RNF139	765
DERL2	SEL1L2	916
DERL2	SYVN1	983
DERL2	OS9	971
DERL2	FAF2	725
DERL2	VCP	951
DERL2	ERLEC1	883
DERL2	SEL1L	993
DERL2	AMFR	925
NOX3	CYBB	875
NOX3	NOX4	869
NOX3	CYBA	976
NOX3	NOX1	797
NOX3	NOXA1	764
KDM4B	KAT5	703
KDM4B	KMT2D	874
KDM4B	ESR1	892
CTTNBP2	CCT5	804
CTTNBP2	PPP2R1B	798
CTTNBP2	STRN3	862
CTTNBP2	STRN4	818
CTTNBP2	CCT2	804
CTTNBP2	PDCD10	794
CTTNBP2	STRN	832
CTTNBP2	PPP2CB	804
CTTNBP2	CTTNBP2NL	790
CTTNBP2	STRIP1	791
CTTNBP2	STK25	797
CTTNBP2	STRIP2	791
CTTNBP2	CTTN	743
CTTNBP2	TCP1	801
CTTNBP2	CCT3	801
CTTNBP2	CCT8	804
CTTNBP2	PPP2R1A	801
CTTNBP2	PPP2CA	845
CTTNBP2	STK24	801
CTTNBP2	MOB4	810
ACTL6B	SMARCA2	951
ACTL6B	RB1	720
ACTL6B	ARID2	715
ACTL6B	TRRAP	887
ACTL6B	YEATS2	727
ACTL6B	SMARCE1	794
ACTL6B	RUVBL1	858
ACTL6B	GLTSCR1	720
ACTL6B	SMARCD1	950
ACTL6B	INO80	821
ACTL6B	DMAP1	908
ACTL6B	SMARCC2	928
ACTL6B	BRD9	720
ACTL6B	DPF1	955
ACTL6B	ACTL6A	773
ACTL6B	SMARCA4	933
ACTL6B	SMARCD3	904
ACTL6B	SMARCC1	871
ACTL6B	ACTR8	747
ACTL6B	ARID4B	771
ACTL6B	RUVBL2	761
ACTL6B	GLTSCR1L	720
ACTL6B	DPF3	920
ACTL6B	ARID1B	770
ACTL6B	ARID1A	838
ACTL6B	KAT5	770
ACTL6B	ACTB	743
ACTL6B	YEATS4	876
ACTL6B	DPF2	851
ACTL6B	EPC1	770
ACTL6B	SMARCD2	877
ACTL6B	EP400	882
ACTL6B	ARID4A	771
ACTL6B	EPC2	770
ACTL6B	SS18	914
ACTL6B	KAT8	739
CEACAM1	CEACAM8	909
CEACAM1	CEACAM5	748
CEACAM1	CEACAM6	722
CEACAM1	ITGB3	736
CEACAM1	PTPN11	895
CEACAM1	FLNA	781
CEACAM1	CTNNB1	847
CEACAM1	HAVCR2	931
CEACAM1	SHC1	727
YTHDC2	TLK1	742
YTHDC2	TLK2	742
YTHDC2	XRN1	901
TNFRSF1A	ERAP1	733
TNFRSF1A	CHUK	921
TNFRSF1A	CRADD	939
TNFRSF1A	RIPK1	997
TNFRSF1A	MADD	967
TNFRSF1A	JAK2	787
TNFRSF1A	CYLD	976
TNFRSF1A	SMPD2	940
TNFRSF1A	MAP3K5	921
TNFRSF1A	CASP2	953
TNFRSF1A	TRAF2	996
TNFRSF1A	MAP3K7	972
TNFRSF1A	PIDD1	900
TNFRSF1A	BIRC3	987
TNFRSF1A	SPATA2	729
TNFRSF1A	SMPD3	774
TNFRSF1A	SQSTM1	931
TNFRSF1A	TNIP1	789
TNFRSF1A	BAG4	987
TNFRSF1A	IKBKG	950
TNFRSF1A	STAT1	923
TNFRSF1A	TBK1	804
TNFRSF1A	RNF31	959
TNFRSF1A	TNIP2	729
TNFRSF1A	TAB2	972
TNFRSF1A	BIRC2	996
TNFRSF1A	TANK	975
TNFRSF1A	TAB1	900
TNFRSF1A	FASLG	926
TNFRSF1A	SHARPIN	890
TNFRSF1A	NSMAF	980
TNFRSF1A	TRAF6	977
TNFRSF1A	TNFRSF1B	987
TNFRSF1A	CASP8	942
TNFRSF1A	TRAF1	981
TNFRSF1A	GRN	934
TNFRSF1A	GRB2	719
TNFRSF1A	PRKCZ	901
TNFRSF1A	IRAK1	746
TNFRSF1A	JAK1	716
TNFRSF1A	TRADD	997
TNFRSF1A	SRC	750
TNFRSF1A	RBCK1	888
TNFRSF1A	BRE	717
TNFRSF1A	TNFAIP3	897
TNFRSF1A	PRKCI	901
TNFRSF1A	MAP3K3	933
TNFRSF1A	IKBKB	926
TNFRSF1A	HSPA4	713
GOLGA5	COG7	885
PPP2R5B	PPP2R1B	891
PPP2R5B	PPP2R2B	700
PPP2R5B	MAPK1	700
PPP2R5B	PPP2R5E	719
PPP2R5B	PPP2R2A	735
PPP2R5B	PPP2R2D	741
PPP2R5B	PPP2CB	833
PPP2R5B	PPP2R5A	730
PPP2R5B	PPP2R1A	968
PPP2R5B	PPP2CA	979
PYGM	PYGB	857
BCL3	FYN	813
BCL3	NFKBIA	720
BCL3	NFKB2	979
BCL3	NFKB1	979
BCL3	HDAC1	820
BCL3	PIR	807
BCL3	RELA	936
BCL3	RELB	822
PRLH	PRLHR	942
FSTL3	MSTN	976
FSTL3	INHBA	924
EPHA8	EPHB3	704
EPHA8	EPHB4	758
EPHA8	EFNA5	965
EPHA8	EPHA1	812
EPHA8	EFNA4	731
TRIP13	MAD2L1	923
TRIP13	MAD2L1BP	907
VASH1	TUBA1A	807
VASH1	TUBB3	803
HSD17B10	TARBP2	906
HSD17B10	CLP1	900
HSD17B10	DICER1	900
HSD17B10	AGO1	738
HSD17B10	DROSHA	720
HSD17B10	AGO3	738
HSD17B10	RPP38	900
HSD17B10	DHX9	720
HSD17B10	DGCR8	720
HSD17B10	RPP25	900
HSD17B10	POP4	900
HSD17B10	RPP40	900
HSD17B10	RPP14	900
HSD17B10	AGO2	906
HSD17B10	RPP30	900
HSD17B10	AGO4	738
HSD17B10	POP5	900
HSD17B10	PRKRA	738
HSD17B10	ERN1	720
HSD17B10	POP1	900
FGF4	FGFR3	797
FGF4	FGFR1	953
FGF4	FGFR2	975
TIMM21	ROMO1	836
TIMM21	TIMM50	989
TIMM21	TIMM23B	766
TIMM21	TIMM44	909
TIMM21	TIMM17B	842
TIMM21	DNAJC19	776
TIMM21	TIMM23	956
TIMM21	DNAJC15	716
TIMM21	TIMM17A	912
GPATCH1	WDR83	888
GPATCH1	EAPP	705
GPATCH1	SYF2	716
KEAP1	LZTR1	900
KEAP1	TNFAIP1	900
KEAP1	SPOP	909
KEAP1	KLHL42	904
KEAP1	KLHL40	720
KEAP1	KLHL12	900
KEAP1	KCTD13	900
KEAP1	AKT1	838
KEAP1	KLHL13	900
KEAP1	KLHL9	900
KEAP1	PGAM5	973
KEAP1	RBX1	995
KEAP1	SESN2	812
KEAP1	KLHL22	900
KEAP1	KCTD10	720
KEAP1	KLHL3	959
KEAP1	PSMD10	712
KEAP1	PPP1R13L	713
KEAP1	PALB2	940
KEAP1	KLHL25	900
KEAP1	AMER1	761
KEAP1	FBXL17	847
KEAP1	KLHL24	725
KEAP1	KBTBD8	900
KEAP1	NFE2L1	905
KEAP1	GAN	900
KEAP1	SPOPL	909
KEAP1	PTMA	969
KEAP1	PARK7	783
KEAP1	SQSTM1	980
KEAP1	KLHL7	900
KEAP1	KCTD17	900
KEAP1	GLMN	720
KEAP1	NFE2L2	996
KEAP1	PDCD6	724
KEAP1	ENC1	923
KEAP1	PEF1	724
KEAP1	SKP1	800
KEAP1	EIF2AK3	801
KEAP1	KLHL8	900
KEAP1	KLHL2	849
KEAP1	KLHL21	900
KEAP1	IKBKB	940
KEAP1	KLHL41	900
KEAP1	MAF	904
KEAP1	RELA	739
KEAP1	CUL3	999
KEAP1	KLHL20	900
KEAP1	DPP3	854
KEAP1	USP15	744
KEAP1	NEIL2	930
TNS1	ZYX	901
TNS1	TLN1	900
TNS1	BCAR1	957
TNS1	ACTN1	910
TNS1	CAPN1	900
TNS1	ACTA1	900
TNS1	ITGA1	900
TNS1	ITGB1	934
TNS1	NOLC1	900
TNS1	PARVA	900
TNS1	PTK2	919
TNS1	VCL	948
TNS1	ACTN3	910
TNS1	LIMS1	901
TNS1	DLC1	866
TNS1	PXN	972
TNS1	CSK	919
TNS1	ACTN2	910
TNS1	ACTN4	910
NGFR	NGF	996
NGFR	KIDINS220	705
NGFR	PRKCZ	901
NGFR	GRB2	913
NGFR	NTRK2	947
NGFR	TRAF6	994
NGFR	SORCS2	937
NGFR	ARHGDIA	997
NGFR	ECD	900
NGFR	NTRK1	958
NGFR	IRAK1	940
NGFR	IKBKB	755
NGFR	RTN4R	994
NGFR	SORT1	995
NGFR	APP	982
NGFR	RIPK2	993
NGFR	PRKCI	901
NGFR	SHC1	967
NGFR	BDNF	991
NGFR	CALM1	821
NGFR	OMG	901
NGFR	MAG	916
NGFR	LINGO1	994
NGFR	E2F1	900
NGFR	MAGED1	991
NGFR	SALL2	798
NGFR	PRKACB	923
NGFR	NTF3	994
NGFR	ZNF274	967
NGFR	SOS1	914
NGFR	RHOA	868
NGFR	RTN4	980
NGFR	SQSTM1	923
NGFR	NTRK3	775
NGFR	CALM3	816
NGFR	PRDM4	841
NGFR	CALM2	816
NGFR	NFIC	900
NGFR	NDN	959
NTN1	ELMO1	900
NTN1	NEO1	998
NTN1	ROBO3	883
NTN1	SRC	900
NTN1	MCAM	788
NTN1	BCAR1	900
NTN1	PTK2	900
NTN1	MYO10	900
NTN1	FYN	920
NTN1	PAK1	900
NTN1	NCK1	900
NTN1	YES1	900
NTN1	DCC	999
NTN1	DRAXIN	948
NTN1	APP	794
NTN1	AGAP2	900
NTN1	UNC5D	745
NTN1	UNC5C	996
NTN1	DOCK1	901
NTN1	UNC5A	995
NTN1	UNC5B	997
NTN1	ADORA2B	827
TRO	BYSL	909
TRO	TROAP	838
MNT	MAX	714
ASNS	EPRS	701
ASNS	GARS	750
ASNS	AARS	705
PTPN18	ERBB2	873
PTPN18	EGFR	803
TBX21	BCL6	908
TBX21	KDM6B	834
TBX21	RUNX3	816
MRPS34	MRPS27	986
MRPS34	MRPS9	971
MRPS34	MRPL48	823
MRPS34	PTCD3	972
MRPS34	MRPS24	979
MRPS34	MRPL44	825
MRPS34	MRPL51	800
MRPS34	MRPL53	823
MRPS34	MRPS15	987
MRPS34	MRPS7	972
MRPS34	MRPL21	823
MRPS34	MRPL27	822
MRPS34	MRPL24	823
MRPS34	DAP3	980
MRPS34	MRPL22	800
MRPS34	MRPS23	981
MRPS34	MRPL43	823
MRPS34	MRPL16	823
MRPS34	MRPS30	963
MRPS34	MRPL39	826
MRPS34	MRPS16	981
MRPS34	MTIF2	923
MRPS34	MRPL4	823
MRPS34	MRPL54	800
MRPS34	GFM1	812
MRPS34	MRPS33	982
MRPS34	MRPS35	973
MRPS34	MRPL49	822
MRPS34	CHCHD1	968
MRPS34	MRPS5	980
MRPS34	MRPL19	823
MRPS34	MRPL17	823
MRPS34	MRPL28	823
MRPS34	MRPL3	823
MRPS34	MRPS11	982
MRPS34	MRRF	811
MRPS34	MRPL33	800
MRPS34	MRPL52	822
MRPS34	MRPL35	823
MRPS34	MRPS22	975
MRPS34	MRPL55	822
MRPS34	ERAL1	800
MRPS34	MRPS18A	949
MRPS34	MRPL40	823
MRPS34	MRPL47	823
MRPS34	MRPL11	833
MRPS34	MRPL32	823
MRPS34	MRPL46	823
MRPS34	MRPL37	800
MRPS34	MRPS6	980
MRPS34	MTIF3	922
MRPS34	MRPL2	823
MRPS34	MRPS2	982
MRPS34	MRPS14	979
MRPS34	MRPL13	823
MRPS34	MRPL42	953
MRPS34	MRPL34	800
MRPS34	MRPS25	983
MRPS34	MRPL15	823
MAP2K5	MAPK7	992
MAP2K5	MAP3K3	985
MAP2K5	MAP3K2	982
FGF20	FGFR1	865
MTMR7	MTMR9	979
CPB2	THBD	841
CPB2	PLG	802
CDK13	CCNB1	738
CDK13	CCNK	999
CDK13	CDK2	865
CDK13	CDK4	876
CDK13	CDKN1A	720
CDK13	CCNA2	738
CDK13	POLR2A	705
CDK13	CDK1	800
CDK13	CDK12	885
CDK13	CDK14	780
CDK13	BCCIP	720
CDK13	CCNE1	788
CDK13	CCNY	720
CDK13	CCNH	855
CDK13	CDK9	750
CDK13	CCNT2	859
CDK13	CCNA1	738
CDK13	CCND3	720
CDK13	CCND2	720
CDK13	MNAT1	720
CDK13	CCND1	720
CDK13	CCNT1	859
CDK13	CCNE2	767
CDK13	CDK6	780
NDUFB4	COX7C	702
NDUFB4	NDUFB6	989
NDUFB4	NDUFB2	989
NDUFB4	COX5A	822
NDUFB4	UQCRC2	851
NDUFB4	NDUFA8	998
NDUFB4	NDUFAF1	900
NDUFB4	NDUFA4	942
NDUFB4	NDUFA5	997
NDUFB4	NDUFS7	996
NDUFB4	NDUFA9	997
NDUFB4	NDUFS5	998
NDUFB4	UQCRC1	937
NDUFB4	COX4I1	702
NDUFB4	NDUFC2	995
NDUFB4	NDUFB9	994
NDUFB4	TIMMDC1	912
NDUFB4	UQCRB	822
NDUFB4	CYC1	824
NDUFB4	NDUFB11	987
NDUFB4	NDUFB5	998
NDUFB4	NDUFA12	996
NDUFB4	NDUFA13	983
NDUFB4	NDUFB7	998
NDUFB4	NDUFAB1	998
NDUFB4	NDUFS2	998
NDUFB4	NDUFB1	983
NDUFB4	NDUFC1	986
NDUFB4	UQCRQ	937
NDUFB4	NDUFV3	980
NDUFB4	NDUFS6	995
NDUFB4	NDUFB3	986
NDUFB4	UQCR10	851
NDUFB4	NDUFA10	996
NDUFB4	NDUFA7	998
NDUFB4	NDUFS4	997
NDUFB4	FOXRED1	720
NDUFB4	NDUFB10	996
NDUFB4	UQCR11	823
NDUFB4	NDUFA2	998
NDUFB4	NDUFV1	998
NDUFB4	NDUFS1	996
NDUFB4	NDUFS8	983
HEATR6	CRNKL1	711
ERLEC1	DERL2	883
ERLEC1	SEL1L	994
ERLEC1	VCP	758
ERLEC1	HSPA5	796
ERLEC1	HSP90B1	777
ERLEC1	SEL1L2	797
ERLEC1	SYVN1	978
ERLEC1	OS9	799
ERLEC1	DERL1	830
CLIC5	CLIC2	888
CLIC5	TPRN	834
CLIC5	CLIC4	893
ACTR6	DMAP1	876
ACTR6	ZNHIT1	977
ACTR6	YEATS4	783
ACTR6	SRCAP	992
ACTR6	RUVBL1	992
ACTR6	H2AFZ	712
ACTR6	ACTL6A	811
ACTR6	VPS72	880
ACTR6	RUVBL2	991
ACTR6	EP400NL	741
ACTR6	EP400	875
FAP	DPP4	717
OSTM1	CLCN7	987
HSPB11	TRAF3IP1	800
HSPB11	ANAPC11	817
HSPB11	IFT20	745
HSPB11	IFT27	997
HSPB11	IFT43	720
HSPB11	WDR35	720
HSPB11	IFT140	720
HSPB11	TTC26	818
HSPB11	IFT88	889
HSPB11	TTC21B	720
HSPB11	WDR19	720
HSPB11	CLUAP1	847
HSPB11	IFT22	950
HSPB11	IFT74	937
HSPB11	IFT57	818
HSPB11	IFT52	818
HSPB11	IFT172	818
HSPB11	IFT46	889
HSPB11	IFT80	875
HSPB11	IFT122	772
HSPB11	IFT81	899
STRADB	STK11	980
STRADB	CAB39	978
STRADB	STRADA	900
PLOD1	PLOD2	803
OXCT1	NDUFV1	710
PILRA	NPDC1	756
PILRA	PIANP	713
AQP2	HSPA4	885
AQP2	VTA1	721
AQP2	HSPA8	777
AQP2	TRPV4	768
DIMT1	RRP9	788
DIMT1	NOL6	788
DIMT1	WDR75	738
DIMT1	TSR1	833
DIMT1	UTP15	730
DIMT1	RIOK2	829
DIMT1	NOC4L	788
DIMT1	BYSL	818
NME8	MSRA	826
NME8	WDR90	705
MRPL28	MRPS25	800
MRPL28	MRPL34	983
MRPL28	MRPS5	823
MRPL28	MRPL19	988
MRPL28	MRPL15	989
MRPL28	MRPS33	823
MRPL28	MRPS35	823
MRPL28	GFM1	815
MRPL28	NDUFAB1	800
MRPL28	MRPL13	987
MRPL28	MRPS14	800
MRPL28	MRPS34	823
MRPL28	CHCHD1	834
MRPL28	OXA1L	857
MRPL28	MRPL49	979
MRPL28	MRPL42	986
MRPL28	MRPS6	823
MRPL28	MRPL54	959
MRPL28	MRPL2	988
MRPL28	MRPS2	825
MRPL28	MRPL39	989
MRPL28	MRPL16	988
MRPL28	MRPS30	938
MRPL28	MRPS16	820
MRPL28	MRPL32	988
MRPL28	MRPL37	987
MRPL28	MRPL46	978
MRPL28	MRPL4	985
MRPL28	MRPL47	988
MRPL28	MRPL11	966
MRPL28	MALSU1	918
MRPL28	MRPL43	963
MRPL28	MRPL55	988
MRPL28	MRPL21	963
MRPL28	MRPL27	988
MRPL28	MRPS22	823
MRPL28	MRPL35	979
MRPL28	MRPL24	989
MRPL28	MRPS18A	947
MRPL28	MRPL40	987
MRPL28	DAP3	822
MRPL28	MRPL22	976
MRPL28	MRPS23	822
MRPL28	MRPL3	990
MRPL28	MRPL51	958
MRPL28	MRPS24	823
MRPL28	MRPL44	987
MRPL28	MRPS11	824
MRPL28	MRPL33	958
MRPL28	MRRF	816
MRPL28	MRPL53	963
MRPL28	MRPL1	935
MRPL28	MRPS7	878
MRPL28	MRPL52	962
MRPL28	MRPS15	822
MRPL28	MRPS27	823
MRPL28	MRPL17	988
MRPL28	MRPS9	800
MRPL28	MRPL48	963
MRPL28	PTCD3	823
CEACAM6	CEACAM8	956
CEACAM6	CEACAM1	722
RBM22	CDC40	998
RBM22	XAB2	995
RBM22	SF3B1	906
RBM22	RBM8A	904
RBM22	RBMX2	919
RBM22	MAGOH	848
RBM22	SF3B2	906
RBM22	SNRPN	728
RBM22	FAM32A	800
RBM22	NKAP	800
RBM22	CASC3	904
RBM22	MAGOHB	904
RBM22	EFTUD2	996
RBM22	CWC22	994
RBM22	SRRM2	986
RBM22	SNRPF	995
RBM22	PRKRIP1	800
RBM22	SNRPA1	998
RBM22	CWF19L2	800
RBM22	TFIP11	773
RBM22	SRRM1	800
RBM22	CIR1	800
RBM22	SNRPD2	990
RBM22	CACTIN	800
RBM22	SYF2	995
RBM22	SF3B4	906
RBM22	DHX35	788
RBM22	C10orf11	787
RBM22	DHX38	955
RBM22	BUD31	997
RBM22	EIF4A3	919
RBM22	DHX8	995
RBM22	SNRPD3	990
RBM22	SNRPE	991
RBM22	SF3A2	906
RBM22	SF3B3	908
RBM22	SDE2	837
RBM22	CWC27	906
RBM22	PPIE	972
RBM22	CWC15	990
RBM22	SNRNP200	993
RBM22	PLRG1	998
RBM22	SF3A3	800
RBM22	SNRPB2	986
RBM22	WDR70	800
RBM22	PRPF19	998
RBM22	SNIP1	955
RBM22	WDR25	787
RBM22	SLU7	976
RBM22	PPWD1	800
RBM22	PPIG	825
RBM22	PHF5A	907
RBM22	PPIL1	981
RBM22	AQR	994
RBM22	DHX15	907
RBM22	CDC5L	999
RBM22	BUD13	910
RBM22	SF3B6	800
RBM22	SNRNP40	979
RBM22	SF3A1	800
RBM22	ISY1	949
RBM22	BCAS2	987
RBM22	SNRPB	994
RBM22	CRNKL1	996
RBM22	RNF113A	871
RBM22	CCDC94	969
ZW10	STX18	976
ZW10	BNIP1	728
ZW10	NBAS	973
ZW10	RINT1	998
ZW10	DCTN2	919
ZW10	ZWINT	911
ZW10	ZWILCH	999
ZW10	SCFD2	740
ZW10	KNTC1	994
ZW10	SEC13	803
ZW10	USE1	906
ITGB4	ITGA5	772
ITGB4	ITGA11	772
ITGB4	ITGAE	772
ITGB4	PIK3R1	900
ITGB4	CD28	720
ITGB4	ITGA10	772
ITGB4	ITGB1	946
ITGB4	ITGA9	772
ITGB4	LAMA2	903
ITGB4	YWHAB	918
ITGB4	JAM3	720
ITGB4	ITGAL	772
ITGB4	ITGA1	776
ITGB4	SHC1	960
ITGB4	ERBB3	906
ITGB4	LAMC1	924
ITGB4	ITGB5	720
ITGB4	LAMC2	903
ITGB4	ITGAX	796
ITGB4	JAM2	726
ITGB4	LAMB1	934
ITGB4	ITGB2	720
ITGB4	CTLA4	720
ITGB4	PLEC	997
ITGB4	ITGAD	772
ITGB4	PIK3CA	900
ITGB4	GRB2	925
ITGB4	YWHAZ	901
ITGB4	SDC1	725
ITGB4	CDH1	902
ITGB4	ITGA8	772
ITGB4	LAMB2	924
ITGB4	LAMA4	905
ITGB4	ITGA4	772
ITGB4	ITGB3	720
ITGB4	ITGB8	720
ITGB4	DST	883
ITGB4	CD80	720
ITGB4	PMP22	900
ITGB4	ITGB6	816
ITGB4	LAMA1	903
ITGB4	YWHAH	901
ITGB4	ITGAM	772
ITGB4	ITGA3	826
ITGB4	ITGAV	778
ITGB4	COL17A1	987
ITGB4	ITGA2	772
ITGB4	YWHAQ	918
ITGB4	ITGB7	720
ITGB4	MET	934
ITGB4	ITGA6	995
ITGB4	LAMA5	927
ITGB4	LAMA3	921
ITGB4	LAMB3	909
ITGB4	YWHAG	901
TRIP6	PTK2	923
TRIP6	VCL	738
TRIP6	SLC9A3R2	897
TRIP6	LPAR2	941
TRIP6	NR3C1	907
TRIP6	CRK	968
TRIP6	PXN	968
TRIP6	BCAR1	977
TRIP6	NEDD9	819
TRIP6	JUN	900
TRIP6	FOS	929
ADAM11	LGI1	880
ADAM11	LGI4	763
CETP	APOB	720
CETP	APOL1	720
CETP	PON1	720
CETP	APOA5	720
CETP	DBI	720
CETP	APOE	720
CETP	APOC2	720
CETP	PEX3	720
CETP	VIMP	720
CETP	APP	720
CETP	APOA2	783
CETP	APOA1	720
CETP	PCYOX1	720
CETP	PLTP	720
CETP	PLA2G7	720
CETP	CLU	720
CETP	APOH	720
TFAP2C	SUMO1	800
TFAP2C	MYC	809
TFAP2C	KDM5B	828
TFAP2C	CITED2	804
TFAP2C	WWOX	966
TFAP2C	KCTD1	736
PDRG1	PFDN4	797
PDRG1	PFDN2	797
PPP1R13B	TP63	841
PPP1R13B	TP53	950
PPP1R13B	TP73	727
PPP1R13B	HIF1AN	800
PPP1R13B	RASSF8	850
RALGAPA2	RALGAPB	915
TRMT6	TRMT61B	931
TRMT6	TRMT61A	999
TRMT6	EIF3B	801
UQCRC1	NDUFAB1	864
UQCRC1	NDUFA2	858
UQCRC1	COX5B	770
UQCRC1	COX7C	869
UQCRC1	COX5A	960
UQCRC1	UQCRB	996
UQCRC1	NDUFC2	843
UQCRC1	NDUFV3	805
UQCRC1	NDUFS4	849
UQCRC1	NDUFS7	880
UQCRC1	NDUFB6	851
UQCRC1	NDUFB10	869
UQCRC1	NDUFA10	870
UQCRC1	NDUFA9	880
UQCRC1	NDUFB9	968
UQCRC1	COX4I1	892
UQCRC1	NDUFA12	966
UQCRC1	NDUFB7	870
UQCRC1	NDUFV1	874
UQCRC1	SURF1	792
UQCRC1	UQCR10	998
UQCRC1	NDUFB4	937
UQCRC1	NDUFS2	880
UQCRC1	NDUFA13	828
UQCRC1	NDUFA7	914
UQCRC1	NDUFA5	871
UQCRC1	NDUFB3	849
UQCRC1	UQCRQ	999
UQCRC1	NDUFS6	859
UQCRC1	NDUFS1	903
UQCRC1	UQCR11	986
UQCRC1	NDUFS5	971
UQCRC1	UQCRC2	999
UQCRC1	NDUFB2	851
UQCRC1	NDUFC1	828
UQCRC1	NDUFS8	839
UQCRC1	PMPCA	940
UQCRC1	COX7A1	836
UQCRC1	NDUFB1	828
UQCRC1	NDUFA8	880
UQCRC1	CYC1	992
UQCRC1	NDUFB5	851
LAG3	SNCA	735
LAG3	FGL1	717
LAG3	CLEC4G	841
LAG3	LGALS3	895
TFAP4	BPTF	769
TFAP4	GMNN	779
PDCD7	SNRPD2	720
PDCD7	ZMAT5	905
PDCD7	DHX15	720
PDCD7	SNRPD3	720
PDCD7	SNRPE	848
PDCD7	PHF5A	720
PDCD7	RNPC3	720
PDCD7	SF3B3	720
PDCD7	SF3B2	720
PDCD7	SF3B6	720
PDCD7	SNRPF	847
PDCD7	SNRNP35	944
PDCD7	SNRNP25	800
PDCD7	SF3B4	720
PDCD7	SNRNP48	844
PDCD7	SNRPB	720
PDCD7	SF3B1	720
SPG21	ALDH16A1	726
SPG21	RAB7A	714
CHRD	BMPR2	900
CHRD	BMP2	985
CHRD	BMP1	775
CHRD	BMP4	993
CHRD	BMPR1A	942
CHRD	BAMBI	900
CHRD	RGMB	900
CHRD	HFE2	900
CHRD	RGMA	900
CHRD	BMPR1B	922
THPO	MPL	994
GOLGA3	COG7	900
GOLGA3	COG8	900
GOLGA3	COG4	900
GOLGA3	COG2	900
GOLGA3	COG6	900
GOLGA3	COG5	900
GOLGA3	COG1	900
GOLGA3	COG3	900
GLG1	SELE	970
DLL3	NOTCH1	841
AASDH	SAMM50	727
AASDH	AASDHPPT	725
AASDH	NDUFAB1	811
DLD	DLAT	995
DLD	OGDHL	823
DLD	DLST	990
DLD	DHTKD1	822
DLD	OGDH	989
DLD	PDHX	998
DLD	DBT	985
DLD	PDK2	766
DLD	PDHA1	969
DLD	BCKDHA	815
DLD	BCKDHB	885
DLD	PDHB	995
APOH	APOC2	720
APOH	APOA2	802
APOH	APP	724
APOH	VIMP	720
APOH	APOE	785
APOH	PCYOX1	720
APOH	LDLR	739
APOH	CETP	720
APOH	PLTP	720
APOH	APOA5	720
APOH	APOA1	808
APOH	CLU	720
APOH	APOL1	720
APOH	PON1	720
APOH	APOB	748
APOH	LRP8	897
APOH	PEX3	720
APOH	DBI	720
APOH	PLA2G7	720
HAUS4	HAUS8	977
HAUS4	HAUS6	982
HAUS4	HAUS7	977
HAUS4	HAUS2	977
HAUS4	HAUS5	975
HAUS4	HAUS1	982
HAUS4	HAUS3	984
OSGEP	TP53RK	999
OSGEP	TPRKB	998
OSGEP	NUP43	701
OSGEP	TBC1D23	769
UNC13D	RAB27A	948
ADH1A	ADH1B	831
ADH1A	ADH1C	800
ADH1A	ADH6	763
CDC6	RAD1	900
CDC6	ORC2	999
CDC6	MCM4	989
CDC6	RPA2	900
CDC6	RPA1	900
CDC6	ATR	923
CDC6	ATRIP	923
CDC6	RFC4	900
CDC6	ORC4	996
CDC6	MCMDC2	824
CDC6	MCM6	996
CDC6	KITLG	900
CDC6	CCNB1	736
CDC6	CDK2	996
CDC6	MCM7	999
CDC6	ORC5	999
CDC6	MCM2	999
CDC6	CDK1	851
CDC6	CCNA2	943
CDC6	MCM3	999
CDC6	CDKN1B	910
CDC6	CDC7	721
CDC6	TOPBP1	900
CDC6	RFC3	900
CDC6	ORC1	999
CDC6	HUS1	900
CDC6	MCM9	877
CDC6	ORC3	998
CDC6	MCM10	931
CDC6	RAD9A	900
CDC6	MCM5	992
CDC6	CDT1	999
CDC6	RFC2	900
CDC6	CCNE1	959
CDC6	RFC5	900
CDC6	FBXW7	825
CDC6	MCM8	962
CDC6	CDKN1A	725
CDC6	ORC6	998
AAAS	NUP43	800
AAAS	NUP210	800
AAAS	NUP188	800
AAAS	NUP88	800
AAAS	NUPL2	893
AAAS	KPNB1	706
AAAS	NUP85	800
AAAS	NUP153	894
AAAS	NUP155	800
AAAS	NUP214	849
AAAS	NUP107	774
AAAS	UBE2I	824
AAAS	NUP205	800
AAAS	NUP35	817
AAAS	MAGOH	723
AAAS	RAE1	835
AAAS	TPR	823
AAAS	NUP93	800
AAAS	RANBP2	800
AAAS	NDC1	800
AAAS	NUP50	800
CBX5	PRR14	784
CBX5	SUV39H1	936
CBX5	HIST1H3A	912
CBX5	SETDB1	755
CBX5	ATRX	918
CBX5	HIST1H3C	837
CBX5	H3F3A	861
CBX5	DNMT3B	794
CBX5	TRIM24	757
CBX5	BCL11B	738
CBX5	HIST1H3E	837
CBX5	SMARCA4	819
CBX5	HIST1H3J	912
CBX5	ADNP	714
CBX5	SUMO1	800
CBX5	POGZ	704
CBX5	CEBPA	810
CBX5	LBR	783
CBX5	TRIM28	831
KLHL20	KLHL3	900
KLHL20	KCTD10	720
KLHL20	KLHL22	909
KLHL20	RBX1	927
KLHL20	KLHL25	900
KLHL20	KCTD13	900
KLHL20	KLHL12	900
KLHL20	SPOP	909
KLHL20	KLHL42	904
KLHL20	KLHL40	720
KLHL20	LZTR1	900
KLHL20	TNFAIP1	900
KLHL20	KLHL9	900
KLHL20	KLHL13	900
KLHL20	KLHL2	720
KLHL20	KLHL8	900
KLHL20	PEF1	724
KLHL20	CUL3	996
KLHL20	KLHL21	900
KLHL20	KLHL41	900
KLHL20	DAPK1	721
KLHL20	KLHL24	725
KLHL20	KBTBD8	900
KLHL20	KCTD17	900
KLHL20	GLMN	720
KLHL20	ENC1	900
KLHL20	PDCD6	724
KLHL20	KLHL7	900
KLHL20	KEAP1	900
KLHL20	SPOPL	909
KLHL20	GAN	900
DHPS	EIF5A2	880
DHPS	EIF5A	898
RAB26	ATG16L1	838
PSMD5	PSMC2	978
PSMD5	PSMD6	969
PSMD5	PSMB11	852
PSMD5	PSMD13	971
PSMD5	PSMD10	945
PSMD5	PSMB1	971
PSMD5	PSME2	851
PSMD5	PSMA3	967
PSMD5	PSMB2	974
PSMD5	ADRM1	914
PSMD5	PSME4	800
PSMD5	PSMC5	949
PSMD5	PSMD3	969
PSMD5	PSMB4	963
PSMD5	PSMD11	961
PSMD5	PSMA8	873
PSMD5	PSME1	837
PSMD5	PSMD14	969
PSMD5	PSMD1	972
PSMD5	PSMC1	995
PSMD5	PAAF1	736
PSMD5	PSMC4	971
PSMD5	PSMD12	971
PSMD5	PSMD9	935
PSMD5	PSMA1	971
PSMD5	PSMC6	971
PSMD5	SHFM1	800
PSMD5	PSMF1	830
[truncated: 112,894 more rows]
