# Supplementary material for: Regulatory Genomic Circuitry of Brain Age by Integrative Functional Genomic Analyses
Source: Genomics Proteomics Bioinformatics. 2025 Aug 8;23(5):qzaf064. doi: 10.1093/gpbjnl/qzaf064 (PMC12996886; doi:10.1093/gpbjnl/qzaf064)
Supplement: qzaf064_Supplementary_Data [file qzaf064_supplementary_data.zip › Table S2.xlsx]

## Sheet: Table S2
Table S2 Ablation experiments with different loss functions for the baseline model
Method	MAE	R2	r
Encoder + KL loss	5.18	0.89	0.94
Encoder + MAE loss	4.22	0.88	0.91
Encoder + L1 loss + KL loss	4.09	0.88	0.91
KL, Kullback–leibler divergence; MAE, Mean absolute error; R2, coefficient of determination; r, Pearson correlation coefficient
