# Supplementary material for: Regulatory Genomic Circuitry of Brain Age by Integrative Functional Genomic Analyses
Source: Genomics Proteomics Bioinformatics. 2025 Aug 8;23(5):qzaf064. doi: 10.1093/gpbjnl/qzaf064 (PMC12996886; doi:10.1093/gpbjnl/qzaf064)
Supplement: qzaf064_Supplementary_Data [file qzaf064_supplementary_data.zip › Table S3.xlsx]

## Sheet: Table S3
Table S3 The genetic variants that exceeded genome-wide significance (P < 5E−08) of BAG
CHR	SNP	POS	A1	A2	N	AF1	BETA	SE	P
2	rs55857304	200020274	T	C	33091	0.421247	-0.128584	0.0235768	4.92877e-08
2	rs4101817	200020735	C	T	33092	0.421265	-0.128776	0.0235773	4.71092e-08
2	rs2345459	200021703	G	A	33088	0.419291	-0.129023	0.0236219	4.70741e-08
2	rs10208243	200022547	T	A	33090	0.419311	-0.129289	0.0236209	4.41238e-08
2	rs35814227	200022743	GC	G	31621	0.426979	-0.133111	0.0240843	3.25951e-08
2	rs6760109	200022979	A	G	33090	0.419311	-0.129289	0.0236209	4.41238e-08
2	rs6731445	200023080	C	A	33093	0.419318	-0.129234	0.0236209	4.47035e-08
2	2:200024714_AAATT_A	200024714	A	AAATT	32917	0.419586	-0.13304	0.0236703	1.90341e-08
2	rs2881160	200025082	T	C	33098	0.41927	-0.128943	0.0236188	4.77897e-08
2	2:200025842_GT_G	200025842	GT	G	32605	0.385616	-0.136799	0.0241969	1.57151e-08
2	rs1901323	200027490	T	A	33094	0.421481	-0.129671	0.0235769	3.79988e-08
2	rs60642146	200028698	T	C	33172	0.421802	-0.129517	0.0235511	3.81053e-08
2	rs896350	200028704	A	G	33165	0.41975	-0.130697	0.0235945	3.03664e-08
2	rs1374360	200125150	T	C	33117	0.23802	-0.158972	0.0274303	6.81245e-09
2	rs62181087	200132758	G	A	32874	0.238882	-0.161298	0.0274967	4.46187e-09
4	rs71641373	38577660	TA	T	30001	0.258791	0.161907	0.0280564	7.89179e-09
4	rs12651223	38591172	A	G	33100	0.35506	0.154065	0.0244325	2.86805e-10
4	rs12510215	38591188	C	T	33218	0.49705	-0.147298	0.0233713	2.929e-10
4	rs10011814	38591799	T	C	33324	0.485671	0.14851	0.023323	1.9209e-10
4	rs10009513	38591860	A	G	33331	0.485689	0.149042	0.0233194	1.64465e-10
4	rs6531648	38592137	T	C	33326	0.485612	0.14815	0.0233232	2.12468e-10
4	rs6531649	38592245	A	T	33325	0.485611	0.148144	0.0233232	2.12823e-10
4	rs6531650	38592376	C	T	33299	0.48563	0.147267	0.0233315	2.75578e-10
4	rs113490423	38592397	T	TCCTGCTTTCA	33245	0.486103	0.147283	0.0233534	2.85011e-10
4	rs6531651	38592424	T	A	33240	0.496826	-0.147231	0.0233679	2.96544e-10
4	rs6853752	38592440	T	C	33182	0.278208	0.173298	0.0260519	2.89037e-11
4	rs7678668	38592819	T	G	33276	0.4855	0.148307	0.0233388	2.09107e-10
4	rs7678850	38592867	T	C	33276	0.4855	0.148307	0.0233388	2.09107e-10
4	rs3980	38593192	A	G	33265	0.485901	0.149113	0.0233399	1.67248e-10
4	rs35608075	38593261	C	G	32168	0.246627	0.183258	0.0275147	2.73159e-11
4	rs7654288	38593487	G	A	33267	0.485902	0.14901	0.0233399	1.72105e-10
4	rs10015581	38593646	A	G	33266	0.485902	0.14902	0.0233399	1.71653e-10
4	rs6811246	38593723	A	G	33170	0.278007	0.170855	0.0260728	5.64008e-11
4	rs11398934	38594895	AG	A	33118	0.371762	0.168925	0.0241509	2.66079e-12
4	rs6820276	38595068	G	C	33060	0.277344	0.176087	0.026136	1.61309e-11
4	rs337633	38602202	G	C	33261	0.377093	0.15626	0.0240561	8.267e-11
4	rs13105987	38602467	A	G	33159	0.277677	0.169396	0.0260692	8.14274e-11
4	rs337634	38602945	T	A	33251	0.376966	0.156846	0.0240619	7.10337e-11
4	rs337637	38604470	A	G	33283	0.377129	0.157318	0.0240477	6.0737e-11
4	rs337638	38604807	C	T	33331	0.377741	0.157569	0.0240247	5.43061e-11
4	rs13151185	38609196	T	G	33331	0.465453	0.131238	0.0232019	1.54617e-08
4	rs12646137	38609650	A	G	33269	0.475082	0.129649	0.0232896	2.59455e-08
4	rs35647276	38610478	A	G	33283	0.465583	0.132353	0.0232216	1.20132e-08
4	rs3860067	38611905	C	T	33235	0.474094	0.132282	0.0233096	1.38696e-08
4	rs34494851	38613107	G	C	33212	0.34742	0.177098	0.0244144	4.05071e-13
4	rs6531652	38617351	T	C	33163	0.464192	0.133722	0.0232621	9.00348e-09
4	rs13144836	38625501	C	G	33138	0.349719	0.180357	0.0244062	1.47022e-13
4	rs11270836	38625915	TACATTATGTCATTTCACA	T	33045	0.465925	0.136499	0.0232902	4.60709e-09
4	rs13102095	38626522	T	C	33137	0.349715	0.180225	0.0244062	1.53159e-13
4	rs34075114	38626841	C	G	32988	0.476476	0.134928	0.0234037	8.15355e-09
4	rs62294474	38628725	T	C	33120	0.476525	0.135754	0.0233606	6.20173e-09
4	rs11944291	38631620	G	T	33009	0.469008	0.138521	0.023357	3.01801e-09
4	rs36071400	38632166	C	T	32993	0.348983	0.18183	0.0244764	1.09601e-13
4	rs35547424	38634704	C	T	32895	0.348457	0.180212	0.0245178	1.97847e-13
4	rs11947292	38634749	T	A	32781	0.4671	0.138873	0.0234533	3.19479e-09
4	rs35771878	38634757	G	A	32785	0.347049	0.181795	0.0245775	1.39487e-13
4	4:38638959_CCAT_C	38638959	C	CCAT	32434	0.343806	0.183252	0.0247885	1.43991e-13
4	rs201791735	38638966	C	CATA	30421	0.317363	0.187963	0.0262282	7.69666e-13
4	rs11727467	38646103	G	A	32843	0.349557	0.175877	0.024524	7.41045e-13
4	rs4832783	38648406	C	G	32897	0.41785	0.153984	0.0237229	8.53094e-11
4	rs6827414	38650464	T	C	32946	0.349663	0.183646	0.0244762	6.23404e-14
4	rs6812216	38651939	A	G	32941	0.349595	0.184125	0.0244788	5.4015e-14
4	rs6813852	38651997	T	C	32941	0.349595	0.184125	0.0244788	5.4015e-14
4	rs4833079	38654681	C	T	32929	0.41717	0.15538	0.0237153	5.68086e-11
4	rs34722008	38659594	A	G	32946	0.350225	0.185034	0.0244752	4.02911e-14
4	4:38660904_CATTA_C	38660904	C	CATTA	32847	0.349697	0.174973	0.0245181	9.57571e-13
4	rs9522	38666972	T	C	32901	0.468542	0.146183	0.023382	4.05285e-10
4	rs11455486	38676055	CT	C	30952	0.461618	0.160085	0.0242873	4.35967e-11
4	rs11429183	38677011	TC	T	32362	0.44682	0.144483	0.0238275	1.33027e-09
4	rs34089598	38677227	C	A	32701	0.421455	0.159396	0.0237546	1.94496e-11
4	rs13132853	38680015	G	A	32630	0.355838	0.189136	0.0244892	1.13407e-14
4	rs753651679	38688637	C	CA	30706	0.426089	0.139785	0.0245261	1.20213e-08
4	rs7685520	38689031	C	T	32360	0.379558	0.172868	0.0242765	1.07287e-12
4	rs2242189	38691024	C	T	32113	0.383225	0.178732	0.02444	2.61064e-13
4	rs1000096	38692835	T	C	31969	0.403751	0.157753	0.0242559	7.83768e-11
4	rs2045767	38696934	T	G	32013	0.431262	-0.138587	0.0239646	7.33761e-09
4	rs765019477	38697807	G	GAAA	30291	0.491334	0.146493	0.0244532	2.08902e-09
4	rs36023504	38698924	T	C	32061	0.378185	0.158256	0.0243808	8.52621e-11
4	rs3209570	38699657	A	G	31990	0.39578	0.156145	0.0242758	1.25844e-10
4	rs13149231	38716483	T	C	31642	0.420533	0.143659	0.024112	2.55351e-09
4	rs6845639	38716721	G	A	31636	0.420692	0.142696	0.0241086	3.2418e-09
4	rs6531657	38718732	T	C	31781	0.449734	0.13271	0.0237933	2.4383e-08
4	rs10008032	38745482	C	T	32283	0.468466	-0.131802	0.0235015	2.0441e-08
6	rs2677109	45407654	A	G	32926	0.343741	-0.156434	0.0248347	2.99519e-10
6	rs35842341	45408389	A	AT	32634	0.339661	-0.164676	0.0250445	4.85433e-11
6	rs6458443	45408440	T	G	32996	0.340738	-0.158985	0.0248362	1.54013e-10
6	rs910586	45410312	T	C	32828	0.354575	-0.17042	0.0246451	4.67925e-12
6	rs2819853	45412657	G	A	32841	0.354648	-0.169007	0.0246247	6.72878e-12
6	rs765724	45417118	T	C	32952	0.355563	-0.175862	0.0245889	8.54821e-13
6	rs2819852	45417663	C	A	32996	0.355073	-0.176468	0.024572	6.88538e-13
6	rs2256819	45418402	C	T	32996	0.355119	-0.176408	0.024573	7.02704e-13
6	rs2820339	45419110	C	G	32821	0.360531	-0.175049	0.0245724	1.04991e-12
6	rs2819867	45419428	A	C	33001	0.35508	-0.176864	0.0245697	6.08842e-13
6	rs2677099	45419922	T	C	33003	0.355089	-0.176392	0.0245695	7.00664e-13
6	rs2677100	45420847	C	T	32963	0.355626	-0.175938	0.0245836	8.26219e-13
6	rs1343799	45421630	C	T	33002	0.355115	-0.175933	0.0245686	8.01671e-13
6	rs2820340	45424498	G	A	33021	0.355713	-0.175501	0.0245496	8.75377e-13
6	rs2819861	45424940	A	G	32958	0.353025	-0.167734	0.0246706	1.05392e-11
6	rs35405209	45428508	TA	T	32147	0.353143	-0.160449	0.0250102	1.40517e-10
6	rs2252718	45429139	A	C	33207	0.343753	-0.167239	0.0247271	1.34799e-11
6	rs2790100	45430336	A	C	33252	0.343468	-0.166515	0.0246998	1.56718e-11
6	rs2790102	45432214	A	G	33090	0.34796	-0.16492	0.0247003	2.44189e-11
6	rs2790103	45432265	T	C	33240	0.343532	-0.167379	0.0247166	1.27068e-11
6	rs9885645	45434212	T	C	33213	0.343781	-0.166923	0.0247233	1.46185e-11
6	rs2677098	45436249	T	C	33213	0.343736	-0.166765	0.024724	1.52975e-11
6	rs2790093	45437484	G	A	33258	0.343677	-0.166863	0.0246964	1.41303e-11
6	rs2790094	45438472	G	A	33243	0.344178	-0.167089	0.0247045	1.3468e-11
6	rs2819864	45438874	C	T	33255	0.343663	-0.165887	0.0246966	1.85527e-11
6	rs2790095	45439307	G	C	32792	0.347844	-0.174479	0.0248126	2.03787e-12
6	rs2790097	45439686	G	A	33258	0.344083	-0.167019	0.0247048	1.37421e-11
6	rs1317777	45441323	C	T	33271	0.343633	-0.166871	0.0246931	1.40112e-11
6	rs2790098	45442450	C	T	33290	0.344037	-0.165677	0.0246898	1.94164e-11
6	rs2819865	45443176	A	G	33207	0.314919	-0.139386	0.0252634	3.44251e-08
6	rs2790099	45443349	C	T	33313	0.343424	-0.164958	0.0246847	2.3469e-11
6	rs2677110	45444061	T	C	33331	0.343854	-0.164876	0.0246787	2.37502e-11
6	rs35663521	45444083	GA	G	33301	0.343894	-0.166419	0.0246849	1.56521e-11
6	6:45444128_AT_A	45444128	A	AT	33285	0.342902	-0.165293	0.0247072	2.23043e-11
6	rs2819866	45444258	G	A	33314	0.343804	-0.16533	0.0246774	2.08945e-11
6	rs1934327	45444967	T	A	33302	0.344139	-0.16518	0.0246832	2.20124e-11
6	rs10214519	45447558	G	A	33313	0.343755	-0.165417	0.0246766	2.03608e-11
6	rs4714854	45447934	T	A	33303	0.343362	-0.165937	0.0246852	1.79106e-11
6	rs12210100	45448860	G	C	33274	0.344669	-0.163486	0.0246776	3.4753e-11
6	rs4711816	45450210	C	T	33116	0.35048	-0.161998	0.0246561	5.0222e-11
6	6:45451088_CT_C	45451088	C	CT	32766	0.348166	-0.162654	0.0248276	5.70255e-11
6	rs9472494	45451836	T	C	33170	0.34596	-0.163634	0.0247133	3.56054e-11
6	rs7756144	45453383	T	C	32976	0.351331	-0.163237	0.0247043	3.90511e-11
6	rs12197948	45454844	G	A	33215	0.344468	-0.164486	0.0247072	2.7869e-11
6	rs35441607	45456453	GA	G	32950	0.350121	-0.162209	0.0247504	5.60907e-11
6	rs12215249	45456564	T	G	33205	0.344767	-0.165773	0.0247136	1.97618e-11
6	rs2396442	45456981	C	T	33183	0.345086	-0.165631	0.0247226	2.09021e-11
8	rs12548669	130969977	T	C	32644	0.228082	-0.155452	0.0280646	3.04043e-08
8	rs10956506	130988518	T	C	33074	0.226915	-0.152679	0.0279871	4.88797e-08
8	rs1467048	131024547	A	G	32990	0.178327	-0.194048	0.0304522	1.8633e-10
8	rs4075727	131028578	T	C	32732	0.170934	-0.176473	0.0311007	1.39314e-08
8	8:131033073_GT_G	131033073	G	GT	32852	0.169381	-0.175883	0.0311433	1.62757e-08
8	rs546945425	131040057	TA	T	32918	0.176454	-0.167913	0.0306701	4.38027e-08
8	rs1902015	131040939	A	G	33134	0.17885	-0.171394	0.030432	1.78115e-08
8	rs62524599	131042215	A	G	33145	0.178654	-0.168915	0.030437	2.86225e-08
8	rs62524600	131042252	T	C	33141	0.178616	-0.169444	0.0304426	2.60633e-08
8	rs72720386	131042658	A	G	33148	0.178699	-0.168222	0.0304346	3.25142e-08
8	rs62524601	131043125	A	G	33148	0.178699	-0.168222	0.0304346	3.25142e-08
8	rs62524602	131043378	T	C	33148	0.178683	-0.168388	0.030435	3.15314e-08
8	rs12547073	131043810	A	G	33158	0.178418	-0.170674	0.0304393	2.05808e-08
8	rs12542570	131043869	G	A	33042	0.178273	-0.168665	0.0305039	3.21524e-08
8	rs72720388	131044856	G	A	33140	0.178666	-0.168819	0.0304415	2.92826e-08
8	rs12549633	131046968	T	C	33159	0.178473	-0.166816	0.0304435	4.26459e-08
8	rs58187828	131047852	A	T	33152	0.178375	-0.167659	0.0304489	3.66558e-08
8	rs34816799	131048833	C	T	33175	0.180829	-0.165684	0.0302895	4.49957e-08
8	rs4733761	131050575	A	G	33153	0.180828	-0.165303	0.0302973	4.86905e-08
8	rs3997631	131050764	C	G	33155	0.181783	-0.166987	0.030218	3.275e-08
8	rs12675865	131051388	A	G	33161	0.178734	-0.167299	0.0304289	3.84036e-08
8	rs4461944	131052491	A	G	33161	0.178659	-0.166712	0.0304373	4.32093e-08
8	rs12542879	131052905	C	T	33135	0.179191	-0.16608	0.0304093	4.72127e-08
8	rs55796310	131072195	C	T	33290	0.179198	-0.167421	0.0303385	3.41993e-08
8	rs56182202	131078687	C	G	33316	0.178923	-0.170798	0.0303311	1.7906e-08
8	rs56256466	131083068	A	G	33109	0.180465	-0.166684	0.0303417	3.93882e-08
8	rs12546603	131089919	G	A	33288	0.179329	-0.17217	0.0303292	1.37313e-08
8	rs62524627	131091145	C	G	33275	0.179399	-0.170416	0.0303318	1.92723e-08
8	rs6996106	131098495	C	A	33271	0.17939	-0.170397	0.0303365	1.94439e-08
8	rs62524628	131100847	C	G	33282	0.179647	-0.169418	0.0303221	2.3069e-08
8	rs112840994	131104572	TA	T	32900	0.17652	-0.1682	0.0307066	4.3101e-08
8	rs62524629	131105818	G	C	33243	0.17909	-0.169532	0.0303552	2.33759e-08
8	rs59297824	131109255	G	C	33285	0.177843	-0.167391	0.0304173	3.73077e-08
8	rs72722330	131112449	T	C	33276	0.179484	-0.170122	0.0303321	2.03888e-08
8	rs12675543	131117508	C	T	33277	0.177735	-0.166586	0.0304296	4.38807e-08
8	rs12542411	131121310	T	C	33297	0.177929	-0.166294	0.0304136	4.55757e-08
8	rs3812476	131122644	C	T	33312	0.180295	-0.171495	0.0302653	1.45834e-08
8	rs62524635	131123363	G	A	33318	0.180323	-0.170986	0.0302624	1.60356e-08
8	rs716077	131125713	T	C	33331	0.179833	-0.169894	0.0302933	2.04313e-08
8	rs5895039	131125882	CT	C	33329	0.179783	-0.169457	0.0302954	2.22575e-08
8	rs3217641	131128024	GA	G	33331	0.180598	-0.166284	0.0302379	3.81513e-08
8	rs201471995	131132047	GT	G	31681	0.163978	-0.179105	0.0322693	2.85171e-08
8	rs59704449	131152168	TA	T	32189	0.171767	-0.170828	0.0313075	4.8573e-08
8	rs7006336	131153067	G	A	33266	0.180109	-0.167752	0.0303145	3.13503e-08
8	rs62524644	131159231	C	G	33251	0.17825	-0.169096	0.0304391	2.77231e-08
8	rs7462286	131167314	C	T	33245	0.18666	-0.167527	0.0298882	2.08086e-08
8	rs62524649	131171671	C	A	33234	0.187052	-0.165224	0.029847	3.09983e-08
8	rs4733772	131175059	A	G	33211	0.201168	-0.1663	0.0290599	1.04879e-08
8	rs12545910	131182362	A	G	33252	0.20086	-0.163619	0.029071	1.8202e-08
8	rs6991714	131185704	A	G	33225	0.200767	-0.165237	0.0290868	1.34058e-08
8	rs16904208	131188718	G	A	33276	0.202083	-0.172576	0.0289932	2.64441e-09
8	rs16904212	131190551	T	C	33250	0.200977	-0.163263	0.0290668	1.94529e-08
8	rs72722366	131190948	A	G	33247	0.20095	-0.163445	0.0290683	1.8791e-08
8	8:131195507_AT_A	131195507	A	AT	32951	0.208871	-0.175787	0.0288392	1.0914e-09
8	rs72722371	131199416	G	T	33265	0.211288	-0.165921	0.0285163	5.93921e-09
8	rs113293903	131200298	GA	G	33212	0.210346	-0.167794	0.0286021	4.45092e-09
8	rs12547540	131200745	C	T	33259	0.211236	-0.167605	0.0285342	4.25829e-09
8	rs1960661	131202241	A	G	33248	0.200929	-0.166834	0.0290629	9.44379e-09
8	rs36004574	131203192	A	G	33250	0.200737	-0.16573	0.0290684	1.18829e-08
8	rs776049257	131209691	C	CAAAAGAAAAAAG	33227	0.21171	-0.164242	0.02852	8.46931e-09
8	rs62525884	131217079	A	G	33280	0.211614	-0.165948	0.0285099	5.85952e-09
8	rs62525885	131222581	C	G	33303	0.209576	-0.164339	0.0285892	9.0149e-09
8	8:131224011_CT_C	131224011	C	CT	33265	0.209184	-0.163575	0.0286196	1.09385e-08
8	rs12676836	131224976	C	T	33331	0.211215	-0.169963	0.0285197	2.52988e-09
8	rs16904219	131225625	C	T	33299	0.210997	-0.169582	0.0285402	2.81837e-09
8	rs1469286	131227019	A	G	33297	0.210334	-0.166604	0.0285601	5.42955e-09
8	rs16904223	131244867	C	T	33275	0.211165	-0.168195	0.0285225	3.70316e-09
8	rs10956513	131248224	A	T	33209	0.208995	-0.159196	0.0286763	2.8325e-08
8	rs12681954	131248335	T	C	33279	0.20887	-0.161637	0.0286299	1.64468e-08
8	rs12681955	131248358	T	C	33292	0.208849	-0.162748	0.0286261	1.30595e-08
8	rs62525888	131255808	T	C	33234	0.209364	-0.162945	0.0286294	1.25902e-08
8	rs62525889	131255925	A	T	33240	0.209567	-0.162254	0.0286117	1.42064e-08
8	8:131257652_GA_G	131257652	G	GA	33256	0.209496	-0.162246	0.0286051	1.41193e-08
8	rs112953422	131258427	GC	G	33233	0.211311	-0.164564	0.0285285	8.00226e-09
8	rs112953422	131258427	GCCC	G	33242	0.21154	-0.16828	0.0285125	3.59199e-09
8	rs10956515	131261641	C	T	33239	0.209423	-0.16266	0.0286296	1.33492e-08
8	rs1549455	131265020	C	T	33241	0.211215	-0.167676	0.0285401	4.22568e-09
8	rs6996469	131267627	C	T	33228	0.210726	-0.164814	0.0285764	8.04693e-09
8	rs12547397	131269315	A	G	33227	0.208866	-0.161798	0.0286464	1.62209e-08
8	rs62525921	131272748	C	T	33233	0.210529	-0.165466	0.0285724	6.99134e-09
8	rs1974313	131275315	G	A	33219	0.209398	-0.161687	0.0286181	1.60612e-08
8	rs10505549	131278618	T	G	33199	0.208832	-0.161852	0.0286739	1.65605e-08
8	rs72724420	131279296	C	G	33219	0.209142	-0.161356	0.028645	1.77144e-08
8	rs16893271	131280389	G	A	33221	0.210529	-0.16644	0.0285761	5.73044e-09
8	rs62525922	131281211	T	G	33216	0.21032	-0.167041	0.0285908	5.14311e-09
8	rs16904231	131281599	C	T	33209	0.210771	-0.16477	0.0285741	8.09769e-09
8	rs10956517	131284318	A	G	33205	0.210254	-0.166627	0.0285978	5.65769e-09
8	rs57198371	131285510	G	A	33206	0.211031	-0.166799	0.0285535	5.16946e-09
8	8:131297132_TGAGA_T	131297132	T	TGAGA	33138	0.210363	-0.169008	0.0286329	3.57887e-09
8	rs62525927	131298319	G	A	33158	0.2101	-0.165388	0.028625	7.57056e-09
8	rs62525928	131298367	A	T	33162	0.210829	-0.164661	0.0285829	8.36981e-09
8	8:131298632_TCA_T	131298632	T	TCA	33065	0.210494	-0.166693	0.028649	5.93955e-09
8	rs59180420	131300569	TA	T	32917	0.212793	-0.167096	0.0286035	5.16363e-09
8	rs754021	131301773	A	G	33136	0.208972	-0.159983	0.0286737	2.413e-08
8	rs16904239	131303878	A	G	33107	0.208294	-0.159529	0.0287239	2.79373e-08
8	rs4733782	131304389	A	C	33140	0.208856	-0.160071	0.0286792	2.38565e-08
8	rs4733573	131308881	A	G	33112	0.209999	-0.164462	0.0286435	9.37371e-09
8	rs16904241	131309854	G	A	33112	0.211072	-0.165426	0.0285851	7.15864e-09
8	rs16904242	131315069	C	G	33111	0.208903	-0.160146	0.028693	2.38616e-08
8	rs75767105	131319601	CA	C	32948	0.212077	-0.172123	0.0286262	1.8236e-09
8	rs12679283	131320963	G	A	33054	0.211518	-0.168549	0.0285871	3.72465e-09
8	rs2027377	131321649	T	A	33104	0.211123	-0.166707	0.0285869	5.49018e-09
8	rs201264577	131324007	CAAA	C	32990	0.209518	-0.162159	0.0287254	1.65052e-08
8	rs4733783	131325027	A	T	33074	0.209288	-0.160494	0.0286889	2.2153e-08
8	rs12541083	131325469	A	C	33087	0.208858	-0.162469	0.0287038	1.51214e-08
8	rs72724433	131330720	T	C	33070	0.208739	-0.161233	0.028724	1.98625e-08
8	8:131333854_ACT_A	131333854	A	ACT	32900	0.208845	-0.163252	0.0288084	1.45457e-08
8	rs16904249	131335663	G	A	33059	0.210321	-0.168368	0.0286637	4.25644e-09
8	rs4733788	131337036	G	A	33051	0.210856	-0.165658	0.0286253	7.15944e-09
8	rs6415511	131339981	C	A	33038	0.210712	-0.167004	0.0286546	5.60353e-09
8	rs6470813	131342264	C	T	33000	0.211	-0.166677	0.028655	6.00239e-09
8	rs6470814	131346066	A	G	33036	0.208727	-0.161318	0.0287298	1.96535e-08
8	rs1417007	131352586	C	G	33039	0.208405	-0.160709	0.0287439	2.25674e-08
8	rs11779014	131353734	A	G	33015	0.209541	-0.157117	0.0286962	4.37074e-08
8	rs11786705	131354091	G	A	33033	0.209911	-0.165857	0.0286802	7.33876e-09
8	rs10109236	131357391	T	C	33008	0.208828	-0.160296	0.0287477	2.46156e-08
8	rs9297806	131358612	C	T	32968	0.210704	-0.168175	0.0286483	4.34941e-09
8	rs6415513	131367622	T	C	32994	0.208871	-0.164556	0.0287463	1.03793e-08
8	rs6415514	131367897	T	C	32981	0.209287	-0.161615	0.0287394	1.87148e-08
8	rs6999216	131368011	T	A	32981	0.2105	-0.166978	0.0286834	5.83545e-09
8	rs10091130	131373887	C	G	32969	0.192878	-0.168044	0.0296203	1.40099e-08
8	rs6415517	131398888	T	C	33052	0.192	-0.165783	0.02964	2.22899e-08
10	rs913193	134544247	C	T	32704	0.23887	0.155744	0.0277792	2.06467e-08
10	rs750726896	134545216	G	GGTGAGGGTTTCCCCCA	32769	0.220818	0.174502	0.028402	8.04762e-10
10	rs12775767	134545628	T	C	33015	0.221823	0.180758	0.0282611	1.59508e-10
10	rs35831787	134546346	C	T	32989	0.252645	0.171842	0.0271564	2.48565e-10
10	rs3793673	134547732	C	A	33034	0.223088	0.18017	0.0282016	1.67349e-10
10	rs12769533	134548685	G	A	33069	0.2232	0.180238	0.0281726	1.57811e-10
10	rs12766050	134549108	A	G	33156	0.222584	0.176317	0.0281466	3.74708e-10
10	rs12259688	134549628	G	A	33217	0.223831	0.177699	0.0280683	2.43648e-10
10	rs12259699	134549692	G	A	33202	0.253102	0.170735	0.0270325	2.68556e-10
10	rs2803993	134550606	C	T	33140	0.260772	0.172722	0.026791	1.1409e-10
10	rs12783478	134550700	G	A	33194	0.253585	0.168078	0.0270155	4.9225e-10
10	rs2803992	134550882	C	T	33198	0.260483	0.173637	0.0267748	8.86901e-11
10	rs5789137	134552774	CT	C	33158	0.222993	0.173357	0.0281375	7.22628e-10
10	rs1548281	134552982	T	C	33202	0.21327	0.166844	0.0285747	5.25547e-09
10	rs1543593	134553185	T	A	33254	0.222515	0.175324	0.0281077	4.44364e-10
10	rs35417213	134553749	G	A	33263	0.222665	0.175212	0.0280963	4.48497e-10
10	rs12771651	134554482	A	C	33261	0.222678	0.17504	0.0280968	4.66713e-10
10	rs12776969	134554636	T	C	33248	0.22257	0.175409	0.0281115	4.38215e-10
10	rs12782123	134554662	A	G	33249	0.222653	0.174928	0.0281055	4.84699e-10
10	rs12263364	134555548	T	G	33205	0.251348	0.171366	0.0271137	2.61141e-10
10	rs12242672	134555609	T	A	33188	0.251311	0.171274	0.0271206	2.6967e-10
10	rs12766166	134556403	C	G	33266	0.221983	0.17891	0.0281433	2.056e-10
10	rs12767126	134556992	T	C	33281	0.221042	0.177336	0.0281771	3.10118e-10
10	rs2803991	134557068	G	A	33214	0.258596	0.17486	0.0268506	7.39922e-11
10	rs12767283	134557094	G	C	33282	0.22105	0.177378	0.0281767	3.06979e-10
10	rs12783354	134557235	A	T	33282	0.22105	0.177378	0.0281767	3.06979e-10
10	rs12772704	134557318	A	G	33281	0.221042	0.178102	0.0281796	2.61138e-10
10	rs577496614	134559066	CTGGCACTGGCCCCAGCCCGGGCCTCGGG	C	32700	0.219266	0.163337	0.028536	1.0411e-08
10	10:134559486_CGCCTACCCT_C	134559486	C	CGCCTACCCT	33180	0.236799	0.180194	0.0275178	5.82017e-11
10	rs7071777	134559976	A	T	33197	0.236241	0.177584	0.0275221	1.10067e-10
10	rs7071784	134559980	C	T	33165	0.266546	0.17241	0.0265778	8.7558e-11
10	rs2803990	134560340	G	A	33160	0.275121	0.173653	0.026313	4.12521e-11
10	rs2803989	134560596	A	G	32944	0.266877	0.166923	0.0266679	3.8666e-10
10	rs12770021	134562021	A	G	33322	0.222721	0.175063	0.0280877	4.58397e-10
10	rs3829130	134563122	T	C	33324	0.217291	0.171239	0.0283142	1.46838e-09
10	rs3750578	134563366	G	A	33323	0.222729	0.174972	0.0280874	4.67715e-10
10	rs2001426	134563871	A	G	33331	0.21738	0.171222	0.0283161	1.47741e-09
10	rs3793681	134564451	C	T	33285	0.247349	0.164988	0.027203	1.31886e-09
10	rs3793682	134564563	T	C	33324	0.217351	0.171683	0.0283136	1.33092e-09
10	rs12776770	134564831	C	T	33309	0.218289	0.172759	0.0282781	1.00075e-09
10	rs12766928	134565170	A	G	33324	0.217291	0.171744	0.0283142	1.31437e-09
10	rs11146503	134565388	C	T	32437	0.221044	0.171705	0.0285321	1.76621e-09
10	rs111818009	134565433	G	A	32465	0.208902	0.16265	0.0291239	2.34014e-08
10	rs36084869	134566069	A	G	33108	0.213891	0.165522	0.0285734	6.91886e-09
10	rs57431984	134567697	T	C	33325	0.217314	0.171591	0.0283136	1.35808e-09
10	rs3793684	134568645	A	G	33327	0.217301	0.171571	0.0283132	1.36328e-09
10	rs3793685	134569316	A	G	33325	0.217299	0.171661	0.0283138	1.33768e-09
10	rs3793686	134569559	G	A	33304	0.218232	0.173205	0.0282802	9.0914e-10
10	rs12783078	134569706	T	C	33309	0.217314	0.172186	0.0283186	1.19938e-09
10	rs12774727	134569910	C	T	33310	0.217292	0.172125	0.0283185	1.21562e-09
10	rs12251911	134570595	G	A	33290	0.218234	0.172158	0.0282845	1.15297e-09
10	rs12254034	134571007	C	T	33279	0.247198	0.16472	0.0272114	1.41888e-09
10	rs111608170	134571635	T	G	33061	0.214694	0.169601	0.0285527	2.85188e-09
10	rs147467572	134571883	G	A	32786	0.211523	0.178336	0.0288001	5.93274e-10
10	rs61862838	134572282	T	C	33286	0.217329	0.171223	0.028328	1.50052e-09
10	rs11281519	134572870	CATGGGCT	C	33163	0.246856	0.161639	0.0272798	3.11863e-09
10	rs12258248	134573767	G	A	33270	0.247235	0.165002	0.0272139	1.33469e-09
10	rs12767391	134573844	A	G	33282	0.217355	0.171028	0.028329	1.56789e-09
10	rs12775990	134575836	T	C	33268	0.246303	0.163953	0.0272421	1.76165e-09
10	rs4880275	134576552	T	C	33260	0.247219	0.164983	0.0272212	1.35416e-09
10	rs12782567	134576709	G	C	33261	0.217522	0.170152	0.0283311	1.90334e-09
10	rs12769959	134579026	C	A	33220	0.25304	0.16244	0.0269927	1.76686e-09
10	rs3829132	134579044	C	A	33235	0.247119	0.163993	0.0272416	1.74485e-09
10	rs12766706	134581520	C	T	33200	0.25363	0.161809	0.026977	1.99732e-09
10	rs12765586	134581604	G	A	33231	0.223481	0.166138	0.0280232	3.0554e-09
10	rs34854637	134582962	G	A	33190	0.224977	0.167816	0.0279964	2.04476e-09
10	rs36053538	134584223	ATAAG	A	33153	0.223298	0.17047	0.0280751	1.26376e-09
10	rs4880424	134584577	T	C	32984	0.21706	0.176439	0.0284093	5.27781e-10
10	rs367585766	134586239	T	C	32733	0.248557	0.159019	0.0273118	5.80259e-09
10	rs35222589	134586293	T	C	33067	0.251762	0.161515	0.0270728	2.43185e-09
10	rs12770291	134586400	G	A	32697	0.243998	0.158477	0.0275158	8.43809e-09
10	rs12785131	134586401	T	C	33122	0.223794	0.17253	0.0280753	7.98298e-10
10	rs12767469	134587261	G	C	33272	0.253021	0.16026	0.0269677	2.80464e-09
10	rs12783367	134587334	C	T	33272	0.253171	0.158505	0.0269657	4.15212e-09
10	rs71503759	134588348	C	T	30643	0.246353	0.169782	0.0283938	2.2377e-09
10	rs12784446	134589094	G	T	33222	0.25456	0.163117	0.0269613	1.44799e-09
10	rs12784407	134589631	G	A	33159	0.255466	0.16152	0.0269342	2.01212e-09
10	rs12781152	134590257	C	G	33221	0.254899	0.162148	0.0269275	1.72635e-09
10	rs4880426	134590610	A	G	33207	0.255805	0.163322	0.0269176	1.29925e-09
10	rs2182620	134590715	T	C	33210	0.254773	0.161486	0.0269411	2.04686e-09
10	rs4880427	134591389	C	T	33185	0.22578	0.169394	0.0279649	1.38364e-09
10	rs4609519	134592370	G	A	33164	0.225877	0.170285	0.0279729	1.14682e-09
10	rs3793687	134594316	G	A	33179	0.225504	0.170896	0.027981	1.01156e-09
10	rs12775208	134597157	A	C	33331	0.258513	0.158815	0.0267874	3.0529e-09
10	rs3750579	134597211	G	A	33229	0.25884	0.162831	0.0268046	1.24197e-09
10	rs3833716	134597265	TCTGAG	T	31861	0.272308	0.156273	0.0269839	6.98253e-09
10	rs34057813	134600202	G	C	31543	0.220334	0.175579	0.0289217	1.27259e-09
17	rs2289629	27959903	A	G	33331	0.344724	0.134162	0.0244819	4.25157e-08
17	rs71371126	28002642	A	G	33140	0.34226	0.134463	0.0246074	4.64624e-08
17	rs3794730	28150359	G	A	33121	0.342094	0.134682	0.0246042	4.40082e-08
17	rs11652175	28319427	A	G	33146	0.371312	0.144337	0.0241807	2.38577e-09
17	rs11868086	28327582	G	A	33214	0.360119	0.145521	0.0242914	2.09031e-09
17	rs78263979	28327885	T	C	33215	0.360078	0.145467	0.0242903	2.11523e-09
17	rs11376430	28387255	TA	T	33004	0.360305	0.143316	0.0243755	4.11496e-09
17	rs7213462	28389576	A	G	33157	0.360346	0.148871	0.0243121	9.16298e-10
17	rs8080772	28413129	C	T	32957	0.35959	0.145735	0.0243985	2.32762e-09
17	rs62064594	43460181	A	G	32573	0.138965	0.191186	0.0339192	1.7352e-08
17	rs62064595	43460374	G	A	32632	0.141226	0.193445	0.0336326	8.83464e-09
17	rs61572747	43460891	G	A	31995	0.256384	0.163225	0.0271706	1.88483e-09
17	rs79724577	43463493	C	A	33170	0.176515	0.215956	0.0304391	1.29638e-12
17	rs4763	43471489	A	G	33125	0.177977	0.223571	0.030374	1.83072e-13
17	rs62064597	43473307	G	C	33153	0.177209	0.22175	0.0304149	3.08029e-13
17	rs62064598	43474668	G	C	33134	0.178125	0.219246	0.0303727	5.25588e-13
17	rs2028078	43475929	A	G	33128	0.177659	0.222126	0.0304072	2.77181e-13
17	rs56220387	43476807	G	A	33146	0.176869	0.219772	0.0304462	5.26184e-13
17	rs55793500	43479748	C	T	33093	0.178406	0.224306	0.030379	1.5406e-13
17	rs62064600	43480701	A	G	33097	0.178385	0.224628	0.0303782	1.42079e-13
17	rs56236914	43483551	T	C	33078	0.178397	0.22522	0.0303846	1.24102e-13
17	rs62064603	43484496	T	C	33081	0.178592	0.224138	0.0303685	1.57579e-13
17	rs73984391	43484598	T	G	33077	0.179505	0.223366	0.0303157	1.73209e-13
17	rs1808189	43484903	C	T	32473	0.171527	0.220005	0.031201	1.77363e-12
17	17:43485486_CA_C	43485486	C	CA	32801	0.175742	0.220479	0.0306933	6.8048e-13
17	rs62064637	43485551	G	T	33093	0.178557	0.223714	0.0303653	1.73939e-13
17	rs36078910	43487217	A	G	33112	0.178455	0.223381	0.0303677	1.89694e-13
17	rs35389313	43487424	C	T	33113	0.178601	0.223459	0.0303631	1.84509e-13
17	rs35327136	43487574	A	C	33102	0.178282	0.219759	0.0303918	4.79966e-13
17	rs8071011	43488382	T	C	33105	0.178478	0.225281	0.0303757	1.20261e-13
17	rs62064641	43488792	C	T	33085	0.179114	0.225388	0.0303365	1.08933e-13
17	rs111443054	43489161	TCACACA	T	32955	0.175497	0.221486	0.0306292	4.78759e-13
17	rs62064643	43490853	A	G	33146	0.177684	0.22414	0.0303939	1.64958e-13
17	rs34063617	43491003	A	G	33121	0.178633	0.22374	0.0303562	1.69993e-13
17	rs12940792	43492357	T	C	33121	0.178588	0.223503	0.0303606	1.81686e-13
17	rs12947718	43493101	A	G	33127	0.17857	0.223744	0.030359	1.7071e-13
17	rs369762169	43493398	GTT	G	32758	0.175759	0.233174	0.0307084	3.12187e-14
17	rs71373560	43493504	T	C	33125	0.178596	0.22375	0.030359	1.70458e-13
17	rs34915103	43493560	G	C	33125	0.178596	0.22375	0.030359	1.70458e-13
17	rs12942951	43493835	C	T	33122	0.178537	0.224566	0.0303648	1.40787e-13
17	rs546735951	43495119	CAA	C	30401	0.136311	0.239251	0.0355219	1.63585e-11
17	rs35884427	43495216	A	G	33134	0.178638	0.224527	0.0303514	1.38693e-13
17	rs12952504	43495235	G	C	33016	0.176839	0.227671	0.0305312	8.85273e-14
17	rs34286926	43495852	G	A	33159	0.17882	0.223198	0.0303311	1.8567e-13
17	rs56378631	43496465	C	T	33170	0.178866	0.223446	0.0303228	1.72034e-13
17	rs12946723	43496828	T	C	33176	0.178879	0.22256	0.0303203	2.1315e-13
17	rs12952764	43497210	A	G	33185	0.178846	0.222719	0.0303181	2.04124e-13
17	rs35420583	43498180	T	C	33222	0.179098	0.22287	0.0302885	1.86352e-13
17	rs34792542	43498181	G	A	33093	0.17759	0.223058	0.0304559	2.4076e-13
17	rs35519908	43499328	C	T	33252	0.179478	0.222722	0.0302517	1.80786e-13
17	rs12942666	43499839	G	A	33295	0.179577	0.223186	0.0302307	1.55063e-13
17	rs62064645	43500477	A	G	33318	0.178657	0.22389	0.0302644	1.38475e-13
17	rs62064646	43500587	A	G	33271	0.180322	0.220602	0.0302027	2.79266e-13
17	rs62064647	43500621	A	G	33294	0.179567	0.223114	0.0302313	1.58045e-13
17	rs7222389	43501442	C	T	33295	0.179592	0.223331	0.0302303	1.49442e-13
17	rs55648326	43501591	C	T	33272	0.180287	0.220304	0.0302064	3.02525e-13
17	rs56212100	43501940	A	G	33295	0.179592	0.223331	0.0302303	1.49442e-13
17	17:43502044_AG_A	43502044	A	AG	32951	0.174942	0.226668	0.0306894	1.51458e-13
17	rs62064649	43502111	G	A	33295	0.179592	0.223331	0.0302303	1.49442e-13
17	rs35626715	43502241	C	T	33294	0.179597	0.223386	0.0302305	1.47452e-13
17	rs62064651	43503000	A	G	33320	0.178767	0.223733	0.0302606	1.42965e-13
17	rs76344126	43503284	A	G	33249	0.177975	0.229845	0.0303549	3.677e-14
17	rs7209501	43503294	C	A	33267	0.178826	0.227127	0.0303051	6.64655e-14
17	rs199883901	43504525	AC	A	33257	0.182638	0.215307	0.0300863	8.28797e-13
17	rs12949256	43507297	T	C	33312	0.17896	0.222834	0.0302578	1.77801e-13
17	rs7220206	43507403	A	G	33318	0.178762	0.223089	0.0302706	1.70853e-13
17	rs7222444	43507649	G	A	33326	0.178914	0.22244	0.0302542	1.94693e-13
17	rs12939187	43508223	T	G	33331	0.178843	0.221397	0.0302759	2.61907e-13
17	rs34018943	43508303	G	A	33326	0.178914	0.22244	0.0302542	1.94693e-13
17	rs34104358	43508616	T	G	33326	0.178914	0.22244	0.0302542	1.94693e-13
17	rs62064652	43509310	G	A	33326	0.178914	0.22244	0.0302542	1.94693e-13
17	rs62064653	43509316	T	C	33326	0.178914	0.22244	0.0302542	1.94693e-13
17	rs56020833	43509778	T	C	33324	0.178745	0.224063	0.0302598	1.31513e-13
17	rs55642947	43510187	C	G	33281	0.178691	0.226916	0.0302857	6.75609e-14
17	17:43511281_TGGCTAACACGGTGAAACCCC_T	43511281	T	TGGCTAACACGGTGAAACCCC	30441	0.134112	0.258231	0.0357607	5.15757e-13
17	rs34465449	43511435	A	C	33254	0.1787	0.22705	0.0303103	6.84211e-14
17	rs12946900	43512206	G	A	33253	0.178721	0.225755	0.03031	9.46161e-14
17	rs56168933	43512318	A	G	33253	0.178721	0.225755	0.03031	9.46161e-14
17	rs55790407	43512439	C	G	33250	0.178707	0.225318	0.0303115	1.05814e-13
17	rs11012	43513441	T	C	33247	0.178753	0.224887	0.0303081	1.17102e-13
17	rs9730	43513551	G	C	33249	0.178697	0.225174	0.0303121	1.09836e-13
17	rs62064654	43513896	T	C	33249	0.178487	0.227072	0.0303183	6.90827e-14
17	rs62064655	43514954	A	G	33249	0.178697	0.225242	0.0303121	1.07975e-13
17	rs34363898	43515846	T	C	32866	0.173721	0.222332	0.0308237	5.47284e-13
17	rs36114997	43515885	G	A	33249	0.178697	0.225242	0.0303121	1.07975e-13
17	rs35354512	43515927	T	C	33249	0.178697	0.225242	0.0303121	1.07975e-13
17	rs17631303	43516402	G	A	33246	0.178503	0.226968	0.0303189	7.09822e-14
17	rs35591873	43516739	A	G	33190	0.178533	0.225919	0.0303378	9.56438e-14
17	rs62064657	43517054	A	G	33246	0.178503	0.226968	0.0303189	7.09822e-14
17	rs35489312	43517252	C	T	33246	0.178713	0.22496	0.0303127	1.15967e-13
17	rs34887474	43519564	A	C	33217	0.178478	0.227022	0.0303298	7.14814e-14
17	rs2684641	43520118	G	A	32722	0.171949	0.21944	0.0310071	1.47205e-12
17	rs62065374	43520272	A	G	33246	0.178503	0.22709	0.0303189	6.88483e-14
17	rs35329349	43520675	C	T	31829	0.156964	0.220494	0.032657	1.45998e-11
17	rs62065376	43521161	G	C	33245	0.178583	0.22596	0.0303169	9.10523e-14
17	rs62065377	43521193	G	A	33247	0.178693	0.224936	0.030313	1.16706e-13
17	rs62065378	43522361	C	T	33224	0.178726	0.22561	0.0303201	9.99763e-14
17	17:43522775_TTGTG_T	43522775	T	TTGTG	32762	0.172242	0.224905	0.0310615	4.46576e-13
17	rs149182889	43523385	TC	T	33196	0.178455	0.227935	0.0303379	5.76981e-14
17	rs113575082	43524526	T	C	33207	0.178607	0.227517	0.0303296	6.31073e-14
17	rs71373572	43525022	A	G	33228	0.178645	0.226357	0.0303211	8.30906e-14
17	rs373607110	43525166	CT	C	32142	0.17348	0.215833	0.0312341	4.84011e-12
17	17:43525346_TAG_T	43525346	T	TAG	32890	0.173077	0.223518	0.0309237	4.8995e-13
17	rs62065379	43525365	T	C	33206	0.178537	0.228579	0.030332	4.84975e-14
17	rs62065380	43527025	T	C	33185	0.178183	0.229475	0.030356	4.04783e-14
17	rs112538459	43527323	T	C	33207	0.178697	0.226867	0.03033	7.43461e-14
17	rs2077606	43529293	A	G	33222	0.178617	0.226819	0.0303271	7.48448e-14
17	rs1079434	43529687	C	T	33190	0.178412	0.228059	0.0303444	5.6616e-14
17	rs1079432	43529769	T	G	33183	0.17857	0.227097	0.0303422	7.1804e-14
17	rs112257723	43531926	T	C	33186	0.178404	0.228004	0.0303461	5.7585e-14
17	rs62065384	43532804	T	C	33183	0.178148	0.229513	0.0303577	4.02146e-14
17	rs2960000	43534353	C	T	33183	0.181463	0.21789	0.0301987	5.38556e-13
17	rs62065385	43534694	T	C	33216	0.178468	0.228522	0.0303336	4.93476e-14
17	rs55703888	43536408	T	C	33218	0.178593	0.226845	0.0303292	7.46394e-14
17	rs56005713	43536743	T	C	33217	0.178598	0.226747	0.0303294	7.65308e-14
17	rs56314414	43536970	A	G	33184	0.178399	0.227616	0.0303469	6.35937e-14
17	rs62065388	43537711	T	C	33180	0.178149	0.229193	0.0303587	4.3697e-14
17	rs111423688	43538523	A	G	33213	0.178349	0.229289	0.0303412	4.12393e-14
17	rs62065389	43538807	G	T	33217	0.178388	0.22864	0.0303356	4.80845e-14
17	rs62065390	43538991	A	G	33182	0.17838	0.228215	0.0303482	5.48235e-14
17	rs62065391	43538993	C	G	33182	0.17838	0.228215	0.0303482	5.48235e-14
17	rs62065392	43539035	A	G	33178	0.178416	0.227971	0.0303485	5.83317e-14
17	rs1971631	43539437	G	C	33179	0.17823	0.228841	0.0303567	4.75786e-14
17	rs2684526	43539723	T	C	33182	0.17838	0.228215	0.0303482	5.48235e-14
17	rs4325608	43539968	A	G	33216	0.178589	0.226651	0.03033	7.84831e-14
17	rs62065394	43540273	A	C	33164	0.178145	0.227463	0.0303738	6.95123e-14
17	rs148269941	43540472	T	A	32903	0.174832	0.21754	0.0307007	1.38224e-12
17	rs2905465	43540732	C	T	33162	0.178035	0.227743	0.0303778	6.52768e-14
17	rs2139890	43541627	A	C	33206	0.178492	0.227189	0.0303364	6.94137e-14
17	rs3946526	43541656	T	C	33200	0.178389	0.228313	0.0303416	5.28123e-14
17	rs62065395	43542037	C	T	33128	0.177599	0.226628	0.0304245	9.41404e-14
17	rs7219532	43543083	A	T	32883	0.177827	0.225329	0.0305179	1.54154e-13
17	rs62065396	43543207	C	T	33126	0.178319	0.230175	0.0303698	3.48043e-14
17	rs2959992	43544206	C	G	33328	0.179069	0.229803	0.0302398	2.97597e-14
17	rs55663797	43544379	A	G	33331	0.179098	0.23012	0.030241	2.75101e-14
17	rs1879581	43545893	C	T	33326	0.179034	0.230645	0.0302507	2.45064e-14
17	rs62065399	43546057	T	G	33326	0.178854	0.231254	0.0302528	2.10488e-14
17	rs55930887	43548321	C	T	33320	0.179097	0.229921	0.0302479	2.93388e-14
17	rs55671319	43548424	G	A	33322	0.178936	0.231429	0.0302611	2.04537e-14
17	rs55652155	43548481	G	A	33321	0.178971	0.231221	0.0302635	2.16764e-14
17	rs17631676	43549526	G	A	33320	0.179022	0.230902	0.0302623	2.34757e-14
17	rs149366495	43549608	A	G	33319	0.178847	0.232616	0.0302678	1.52653e-14
17	rs2090847	43550107	G	A	33318	0.179032	0.231127	0.0302627	2.21721e-14
17	17:43550929_AT_A	43550929	A	AT	33242	0.177953	0.230166	0.0303642	3.45058e-14
17	rs55746869	43551083	T	C	33306	0.178767	0.232413	0.0302777	1.6407e-14
17	rs12950965	43551151	G	C	33318	0.179032	0.231127	0.0302627	2.21721e-14
17	rs56015792	43551321	C	G	33318	0.179107	0.232195	0.0302575	1.66756e-14
17	rs62065403	43551523	C	T	33205	0.177353	0.230077	0.0304294	3.99956e-14
17	rs77132763	43551546	T	C	33198	0.177044	0.230435	0.0304474	3.78098e-14
17	rs62065404	43551613	T	C	33318	0.179107	0.232195	0.0302575	1.66756e-14
17	rs71238846	43552537	A	G	33318	0.179107	0.232195	0.0302575	1.66756e-14
17	rs12452076	43552717	C	G	33315	0.179078	0.232245	0.0302594	1.65231e-14
17	rs2521859	43552812	G	A	30940	0.140724	0.19668	0.0347125	1.46194e-08
17	rs12452273	43552921	T	C	33317	0.179068	0.232292	0.030259	1.63145e-14
17	17:43553496_AAT_A	43553496	A	AAT	32853	0.179131	0.227803	0.0304652	7.57612e-14
17	17:43553564_TTA_T	43553564	T	TTA	32496	0.185315	0.221944	0.0302081	2.02456e-13
17	rs56192752	43555253	G	A	33331	0.179248	0.231399	0.030255	2.03677e-14
17	rs62065436	43556652	A	G	33322	0.178966	0.233874	0.0302602	1.08591e-14
17	rs55925547	43556807	C	T	33278	0.180239	0.230689	0.0302209	2.28615e-14
17	rs56159231	43556862	T	C	33326	0.178884	0.231615	0.030255	1.92697e-14
17	rs55643511	43556982	A	G	33324	0.17912	0.232248	0.030255	1.63688e-14
17	rs375822897	43557054	AAAAACAAAAC	A	31961	0.156832	0.23388	0.0326699	8.13349e-13
17	rs62065437	43557612	A	G	33324	0.17912	0.232248	0.030255	1.63688e-14
17	17:43557848_TCAAAAAAA_T	43557848	T	TCAAAAAAA	31212	0.151176	0.221543	0.0335113	3.8176e-11
17	rs62065438	43558092	T	C	33322	0.178936	0.233738	0.0302641	1.13392e-14
17	rs62065441	43563093	G	A	33245	0.178749	0.231525	0.030309	2.19178e-14
17	rs112275793	43563304	C	A	31738	0.156264	0.238701	0.0328123	3.47094e-13
17	rs112995489	43563305	G	T	31735	0.156168	0.239477	0.0328219	2.95837e-13
17	rs111960572	43563349	A	G	31853	0.158384	0.239472	0.0325373	1.84038e-13
17	rs142925250	43563606	T	A	30960	0.180087	0.185463	0.0313423	3.27179e-09
17	rs62065442	43563894	C	T	33311	0.179175	0.232112	0.0302641	1.72613e-14
17	rs9899111	43564222	G	T	33301	0.179544	0.232175	0.0302479	1.64474e-14
17	rs62065443	43564357	T	C	33243	0.178744	0.230385	0.0303067	2.92083e-14
17	rs62065444	43565599	C	T	33242	0.17875	0.230452	0.0303069	2.87262e-14
17	rs62065445	43565840	A	G	33297	0.17934	0.233187	0.0302674	1.31629e-14
17	rs3972613	43566931	G	A	33232	0.179089	0.230152	0.0302944	3.02695e-14
17	rs1879585	43567175	G	T	33303	0.178813	0.236474	0.0302805	5.74334e-15
17	rs1879586	43567337	G	C	33239	0.178465	0.23263	0.0303194	1.68487e-14
17	rs371185851	43568278	TGA	T	33139	0.177615	0.235955	0.0304201	8.72833e-15
17	rs559943616	43568280	GA	G	33139	0.177615	0.235955	0.0304201	8.72833e-15
17	rs559943616	43568280	GGGA	G	33087	0.176414	0.230707	0.0305187	4.04508e-14
17	rs111392251	43568928	A	T	33186	0.178328	0.233705	0.0303359	1.31975e-14
17	17:43569001_CA_C	43569001	C	CA	33239	0.178811	0.231949	0.030297	1.92065e-14
17	rs62065447	43569083	T	C	33242	0.17881	0.231911	0.030296	1.9353e-14
17	rs113322852	43569245	A	T	33296	0.17876	0.23443	0.0302876	9.93031e-15
17	rs62065448	43569770	T	C	33033	0.176097	0.238959	0.0306077	5.85062e-15
17	rs62065449	43569909	C	T	33295	0.179306	0.234721	0.0302507	8.54608e-15
17	rs62065450	43570407	T	C	33285	0.179706	0.235585	0.0302397	6.67046e-15
17	rs1879582	43570680	T	C	33271	0.178895	0.232825	0.0302802	1.4827e-14
17	rs1879583	43570893	T	C	33294	0.179297	0.234934	0.0302513	8.09579e-15
17	rs56328224	43572419	T	C	33176	0.218577	0.210049	0.0280906	7.5722e-14
17	rs5026246	43572896	G	T	33331	0.21924	0.206608	0.0279913	1.56917e-13
17	rs62065452	43573061	C	T	33134	0.216485	0.208825	0.0281746	1.24572e-13
17	rs2903705	43573231	G	C	33271	0.21899	0.206781	0.0280165	1.57498e-13
17	rs62065453	43573419	T	C	33083	0.217196	0.208574	0.0282046	1.41374e-13
17	rs188710438	43573649	T	C	33254	0.218816	0.208841	0.0280258	9.21225e-14
17	rs2684670	43574016	G	A	33008	0.215826	0.208435	0.0282699	1.66793e-13
17	rs189777036	43574229	C	T	33256	0.218788	0.209257	0.0280255	8.22377e-14
17	rs62065457	43574611	A	G	33172	0.217201	0.20769	0.0281406	1.57774e-13
17	rs62066460	43574935	T	C	33255	0.218794	0.209382	0.0280257	7.95388e-14
17	rs566127718	43575452	G	A	33250	0.218812	0.209533	0.028027	7.6558e-14
17	rs112556326	43575946	T	G	33254	0.218786	0.209545	0.0280261	7.61556e-14
17	rs200133133	43576046	TG	T	33248	0.218705	0.209662	0.028036	7.52893e-14
17	rs62064364	43654468	T	C	32222	0.206613	0.215696	0.0291212	1.29355e-13
17	rs1724438	43656176	A	C	32009	0.188869	0.189985	0.0301509	2.9551e-10
17	rs2463518	43656627	C	T	31871	0.187537	0.203762	0.0303858	2.00238e-11
17	rs2463519	43656895	A	G	31648	0.184467	0.206918	0.0306398	1.44598e-11
17	rs79742625	43657257	T	C	32125	0.191035	0.210112	0.0300505	2.71078e-12
17	rs2668673	43657267	G	A	31742	0.182818	0.197957	0.0307162	1.15828e-10
17	rs2693362	43657393	G	A	31230	0.175088	0.193291	0.0315037	8.48889e-10
17	rs2668674	43657440	G	C	31230	0.175088	0.193291	0.0315037	8.48889e-10
17	rs769375	43658409	A	G	32948	0.201757	0.203567	0.0289786	2.14477e-12
17	rs1724433	43658516	T	C	31651	0.183896	0.202331	0.0307947	5.0206e-11
17	rs2668677	43658778	A	C	32615	0.197455	0.199259	0.0293716	1.16819e-11
17	rs2942189	43659251	A	C	33129	0.204413	0.203682	0.0287416	1.37377e-12
17	rs2668679	43659526	T	C	33110	0.203368	0.201331	0.0288118	2.79262e-12
17	rs1971374	43659738	C	T	33141	0.20452	0.202149	0.028723	1.9521e-12
17	rs2668680	43659975	C	T	33331	0.206324	0.202631	0.0285888	1.36286e-12
17	rs1813014	43660209	A	C	33162	0.204813	0.199995	0.0287092	3.25503e-12
17	rs1624697	43661378	T	C	33200	0.205407	0.200583	0.0286515	2.54542e-12
17	rs2693359	43661751	A	T	33241	0.206567	0.197816	0.02849	3.82862e-12
17	rs2668699	43661801	G	T	33331	0.208725	0.201012	0.0282977	1.21657e-12
17	rs1724430	43661959	C	T	33012	0.202699	0.196126	0.028788	9.57449e-12
17	rs1724429	43662020	G	A	31883	0.185804	0.212432	0.0305468	3.54281e-12
17	rs62064388	43663169	C	T	33293	0.218785	0.211276	0.0280193	4.6859e-14
17	rs530808688	43663213	CA	C	32990	0.217339	0.213021	0.0282166	4.36865e-14
17	rs1724390	43663247	A	C	33331	0.21927	0.212343	0.0280007	3.36315e-14
17	rs1724394	43663780	G	C	31920	0.192293	0.208645	0.0299102	3.04299e-12
17	rs62064389	43663843	T	C	30438	0.169985	0.245519	0.0321229	2.12059e-14
17	rs1706741	43664231	G	T	32214	0.200953	0.194346	0.0292797	3.18895e-11
17	rs62064391	43664335	G	C	32981	0.215882	0.209933	0.0282551	1.08668e-13
17	rs111390638	43664978	G	A	32980	0.215873	0.207053	0.0282555	2.33818e-13
17	rs2462833	43665322	T	C	32671	0.22194	0.212646	0.0280761	3.6209e-14
17	rs62064393	43665343	G	T	32691	0.217139	0.20958	0.0283253	1.37171e-13
17	rs62064394	43665379	C	T	32707	0.217002	0.209238	0.0283244	1.49933e-13
17	rs2458198	43665468	G	T	32772	0.220402	0.209932	0.0281999	9.73653e-14
17	rs1724397	43665809	T	C	33162	0.218186	0.209435	0.0281209	9.50076e-14
17	rs1724398	43665838	G	A	33162	0.218186	0.209435	0.0281209	9.50076e-14
17	rs1724399	43665906	G	C	32674	0.220267	0.216663	0.0282212	1.62454e-14
17	rs62064395	43666001	C	A	32384	0.224046	0.209419	0.0281942	1.10476e-13
17	rs796568985	43666002	A	AT	32869	0.220786	0.20584	0.0281298	2.5258e-13
17	rs2950009	43666244	G	A	33167	0.218184	0.209409	0.0281194	9.53891e-14
17	rs2950010	43666251	G	C	33262	0.217786	0.209347	0.0280974	9.27945e-14
17	rs2950011	43666385	T	C	33009	0.216153	0.210772	0.028246	8.52156e-14
17	rs62064409	43666431	C	T	33168	0.218162	0.209144	0.0281194	1.02428e-13
17	rs112010353	43666492	T	C	33082	0.21678	0.208113	0.0282293	1.6779e-13
17	rs2693349	43666511	T	A	33164	0.218173	0.209166	0.0281204	1.02044e-13
17	rs2469938	43666820	A	G	32790	0.213373	0.218727	0.0284592	1.52256e-14
17	rs2696425	43666906	C	G	33243	0.217941	0.208677	0.028077	1.0671e-13
17	rs2950012	43667365	C	T	33082	0.218608	0.210059	0.0281408	8.35626e-14
17	rs796069077	43667413	C	CTT	32626	0.222997	0.199505	0.0281098	1.2716e-12
17	rs62064415	43667537	T	C	32799	0.213345	0.219212	0.0284568	1.32568e-14
17	rs62064416	43667635	G	A	32196	0.226239	0.198854	0.0281701	1.67654e-12
17	rs62064417	43667792	T	C	32614	0.221454	0.211336	0.0282234	6.99416e-14
17	rs62064418	43667836	A	C	32897	0.219169	0.210419	0.0281888	8.35182e-14
17	rs62064419	43667915	C	T	33141	0.218415	0.210276	0.0281126	7.44506e-14
17	rs62064420	43667922	C	G	33202	0.21818	0.209755	0.0280991	8.34098e-14
17	rs62064421	43667934	G	C	33111	0.218674	0.210306	0.028119	7.48086e-14
17	rs62064422	43668017	A	G	32865	0.2199	0.206394	0.0281518	2.27634e-13
17	rs62064423	43668187	G	A	33120	0.218357	0.209099	0.0281318	1.06304e-13
17	rs62064424	43668239	C	T	33085	0.218876	0.207689	0.0281224	1.52226e-13
17	rs2950013	43668455	G	T	32922	0.219899	0.211708	0.0281419	5.35807e-14
17	rs527325496	43668512	CAAA	C	30343	0.166447	0.245062	0.032794	7.85235e-14
17	rs55836887	43668815	G	A	32951	0.215881	0.213642	0.0283143	4.50932e-14
17	rs370670279	43669049	AC	A	33260	0.217799	0.208941	0.0280979	1.03636e-13
17	rs55711776	43669250	G	A	33136	0.218297	0.208941	0.0281276	1.09992e-13
17	rs112327620	43669491	G	A	32150	0.207605	0.201493	0.0290594	4.09608e-12
17	rs62064431	43669704	A	C	32953	0.215868	0.207808	0.0282813	2.01342e-13
17	rs2732626	43669800	G	A	32743	0.212687	0.206038	0.0285361	5.1887e-13
17	rs56129627	43669879	G	A	32845	0.217065	0.206086	0.0282788	3.15395e-13
17	rs62064433	43669923	C	T	32952	0.215859	0.207778	0.0282817	2.03139e-13
17	rs1724411	43669931	C	T	33160	0.224955	0.199427	0.0277993	7.29392e-13
17	rs1724412	43670018	A	G	32909	0.218922	0.211079	0.0281901	7.0084e-14
17	rs1724413	43670073	T	G	32819	0.220345	0.213516	0.0281738	3.49493e-14
17	rs113620380	43670337	CT	C	32633	0.221586	0.205185	0.028204	3.46381e-13
17	rs1706732	43670536	G	A	32732	0.213873	0.221823	0.0284559	6.42454e-15
17	rs1706731	43670696	C	G	32352	0.203403	0.199124	0.029239	9.74356e-12
17	rs1724414	43670754	A	G	32116	0.22892	0.20622	0.0280455	1.93749e-13
17	rs2693353	43670940	G	A	32489	0.222768	0.207752	0.0281978	1.73617e-13
17	rs112954158	43671066	GA	G	33001	0.213736	0.211945	0.0284299	8.98545e-14
17	rs2668643	43671099	A	C	33170	0.216536	0.203009	0.0281878	5.93358e-13
17	rs2261543	43671174	G	A	32923	0.215245	0.213743	0.0283126	4.37328e-14
17	rs2532372	43671235	T	C	33124	0.218331	0.208382	0.0281284	1.27999e-13
17	rs1706730	43671471	C	T	32378	0.224427	0.215205	0.0281756	2.20676e-14
17	rs145472926	43671522	T	C	32772	0.213277	0.220152	0.0284762	1.0663e-14
17	rs2463523	43671737	C	A	32081	0.226146	0.213806	0.0282383	3.68911e-14
17	rs2462835	43671739	G	A	32081	0.226146	0.213806	0.0282383	3.68911e-14
17	rs62064441	43673792	G	A	32292	0.201443	0.201137	0.0292951	6.60766e-12
17	rs374316043	43675431	A	T	32536	0.207939	0.214608	0.0288088	9.37781e-14
17	rs62066068	43679121	A	G	33219	0.218038	0.208903	0.0281053	1.06263e-13
17	rs56191889	43679132	G	A	33090	0.218948	0.208046	0.0281251	1.39123e-13
17	rs55826010	43679193	A	G	32372	0.227465	0.202077	0.0280805	6.18403e-13
17	rs369209138	43680850	C	G	33227	0.218	0.209044	0.0281032	1.01885e-13
17	rs537920412	43681149	CA	C	32273	0.214916	0.220035	0.028616	1.48026e-14
17	rs9912279	43681222	T	C	33126	0.218967	0.204897	0.0281164	3.15912e-13
17	rs62066072	43681304	A	G	33145	0.217016	0.20586	0.0281729	2.73106e-13
17	rs62066073	43681316	C	T	33145	0.217016	0.20586	0.0281729	2.73106e-13
17	rs55684829	43682098	C	A	30692	0.178499	0.207337	0.0316761	5.92826e-11
17	rs56383763	43682323	C	T	33104	0.216998	0.205511	0.028193	3.11196e-13
17	rs451737	43683392	G	A	33167	0.217747	0.205977	0.0281486	2.5268e-13
17	rs4528616	43683597	G	T	33230	0.218131	0.209328	0.028101	9.39415e-14
17	rs4471725	43683611	T	G	33232	0.218073	0.209573	0.028101	8.79389e-14
17	rs4485406	43683627	G	C	32929	0.21888	0.209489	0.0281894	1.0739e-13
17	17:43683792_ATGG_A	43683792	A	ATGG	33308	0.217725	0.209485	0.0280842	8.70756e-14
17	rs1706722	43684094	C	T	32866	0.220654	0.206467	0.0281344	2.15857e-13
17	rs1635285	43684209	G	C	33133	0.22384	0.202642	0.0278686	3.56015e-13
17	17:43684425_AT_A	43684425	A	AT	30883	0.240019	0.18725	0.0282095	3.18283e-11
17	rs2906009	43684563	C	T	33230	0.218056	0.209357	0.0281018	9.33657e-14
17	rs2906007	43684920	T	C	33225	0.217953	0.210105	0.0281092	7.74559e-14
17	rs2906006	43685021	T	C	33167	0.217324	0.21122	0.0281506	6.22735e-14
17	17:43685291_CA_C	43685291	C	CA	32695	0.223887	0.197843	0.0280886	1.87434e-12
17	rs444967	43685698	G	A	33172	0.218075	0.209983	0.0281362	8.45177e-14
17	rs430688	43685707	C	T	33040	0.215693	0.218195	0.0282991	1.25504e-14
17	rs413519	43685826	G	A	33200	0.216807	0.208516	0.0281659	1.33023e-13
17	rs385199	43686419	C	A	33078	0.220267	0.211375	0.0280521	4.88022e-14
17	rs440778	43686420	G	A	33150	0.215852	0.207148	0.0282462	2.23923e-13
17	rs2949997	43687072	A	G	32126	0.204678	0.231374	0.0293548	3.22276e-15
17	rs391338	43687268	A	G	32742	0.212082	0.220567	0.0285491	1.11091e-14
17	rs411305	43687393	T	C	32145	0.195925	0.224304	0.0296861	4.16081e-14
17	rs378392	43687542	G	C	33097	0.219446	0.212629	0.0280934	3.77157e-14
17	rs62066084	43688042	G	C	32863	0.213675	0.217123	0.0284328	2.2348e-14
17	rs62066085	43688249	C	G	33208	0.217417	0.209861	0.0281446	8.88396e-14
17	rs28768976	43688317	G	A	33272	0.22271	0.198397	0.027842	1.03463e-12
17	rs62066086	43688387	G	A	33230	0.21789	0.210099	0.0281133	7.82168e-14
17	rs62066087	43688579	G	A	33230	0.21789	0.210099	0.0281133	7.82168e-14
17	rs28795799	43688905	G	A	32718	0.225656	0.202392	0.0279438	4.39376e-13
17	rs56340658	43689090	C	T	33192	0.218245	0.21029	0.0281137	7.43423e-14
17	rs1619965	43689684	G	C	32794	0.217647	0.206879	0.0282309	2.33407e-13
17	rs643024	43690468	T	C	33239	0.217982	0.210438	0.0281047	7.0128e-14
17	rs642185	43690637	C	T	33097	0.216409	0.210349	0.0282189	9.04265e-14
17	rs373417	43691173	T	C	33051	0.215546	0.216235	0.0283199	2.25066e-14
17	rs2668709	43692338	C	T	32864	0.213577	0.217771	0.0284363	1.88528e-14
17	rs611351	43692935	G	A	33294	0.217862	0.207822	0.0280747	1.33704e-13
17	rs375647	43693341	G	A	33271	0.218043	0.208863	0.0280847	1.03082e-13
17	17:43693379_TA_T	43693379	T	TA	31269	0.192059	0.204532	0.0304215	1.77676e-11
17	rs418659	43693462	T	C	32889	0.213582	0.215758	0.0284234	3.1777e-14
17	rs418891	43693538	T	G	33309	0.217929	0.207872	0.0280695	1.30536e-13
17	rs62066119	43695197	T	C	33273	0.218465	0.208524	0.0280626	1.08056e-13
17	rs112997627	43695263	G	T	32838	0.21265	0.216962	0.028494	2.65096e-14
17	rs674692	43695967	G	A	33285	0.217966	0.208429	0.0280837	1.15626e-13
17	rs675726	43696254	G	A	33285	0.217966	0.208429	0.0280837	1.15626e-13
17	17:43696837_TC_T	43696837	T	TC	33195	0.216765	0.206985	0.0281827	2.06688e-13
17	rs143345034	43696920	T	C	33285	0.217966	0.208429	0.0280837	1.15626e-13
17	rs184745911	43698899	G	A	33246	0.21738	0.209493	0.0281188	9.31454e-14
17	rs529311580	43699113	G	A	33020	0.213976	0.213474	0.0283655	5.23803e-14
17	rs192252295	43702296	C	T	33269	0.216929	0.210401	0.0281314	7.4769e-14
17	rs62066125	43702701	G	C	33310	0.222351	0.198592	0.0278483	9.94758e-13
17	rs392116	43703555	G	A	33312	0.217534	0.208906	0.0280899	1.02965e-13
17	rs385383	43704031	A	C	33312	0.217534	0.208906	0.0280899	1.02965e-13
17	rs393208	43704310	G	T	33288	0.217286	0.208593	0.0281071	1.15932e-13
17	rs2469934	43704419	C	T	33313	0.217543	0.208766	0.0280895	1.06827e-13
17	rs373853	43704491	A	G	33311	0.217571	0.208583	0.0280898	1.12285e-13
17	rs383241	43705356	A	G	33331	0.217875	0.207819	0.0280635	1.3084e-13
17	rs376120	43705518	G	A	33331	0.217875	0.207819	0.0280635	1.3084e-13
17	rs365825	43705601	G	A	33331	0.222781	0.197602	0.0278193	1.22043e-12
17	rs393838	43705756	C	G	33330	0.222697	0.198116	0.0278227	1.0742e-12
17	rs681485	43707619	A	C	33331	0.21813	0.208914	0.0280584	9.64576e-14
17	rs594591	43707620	T	G	33331	0.217875	0.207819	0.0280635	1.3084e-13
17	17:43707838_TG_T	43707838	T	TG	32761	0.209227	0.208831	0.0287265	3.6047e-13
17	rs593720	43707848	T	G	32856	0.210159	0.207852	0.0286444	3.9789e-13
17	rs444071	43707951	T	C	33330	0.217867	0.208007	0.0280639	1.24478e-13
17	rs396593	43707955	A	C	33330	0.217867	0.208007	0.0280639	1.24478e-13
17	17:43708415_CA_C	43708415	C	CA	33152	0.215311	0.203631	0.0282791	5.98836e-13
17	rs368673667	43708418	G	C	33301	0.217351	0.20676	0.0281148	1.92139e-13
17	rs450237	43709225	C	T	33155	0.220615	0.200916	0.0279844	6.99442e-13
17	rs436667	43709415	T	C	33331	0.21798	0.208686	0.0280624	1.03398e-13
17	rs650927	43709867	G	T	33330	0.217852	0.207665	0.0280665	1.37157e-13
17	rs671740	43709893	G	A	33330	0.217852	0.207665	0.0280665	1.37157e-13
17	rs81632	43710127	A	T	33329	0.217843	0.207548	0.0280669	1.41653e-13
17	rs16940633	43710371	A	G	33330	0.217852	0.207665	0.0280665	1.37157e-13
17	rs17686610	43710384	C	A	33330	0.217852	0.207665	0.0280665	1.37157e-13
17	rs2942170	43711312	T	C	33330	0.217852	0.207665	0.0280665	1.37157e-13
17	rs2942169	43711539	C	G	33331	0.217875	0.207819	0.0280635	1.3084e-13
17	rs241045	43712337	T	C	33331	0.217875	0.207819	0.0280635	1.3084e-13
17	rs241044	43712464	A	G	33331	0.217875	0.207819	0.0280635	1.3084e-13
17	rs241042	43712657	C	T	33331	0.217875	0.207819	0.0280635	1.3084e-13
17	rs241041	43713925	G	A	33331	0.217875	0.207819	0.0280635	1.3084e-13
17	rs113537592	43714179	CT	C	33150	0.215354	0.209971	0.0283018	1.18012e-13
17	rs241039	43714673	T	A	33331	0.217875	0.207819	0.0280635	1.3084e-13
17	rs2942168	43714850	A	G	33331	0.217875	0.207819	0.0280635	1.3084e-13
17	rs2942167	43715018	C	T	33331	0.217875	0.207819	0.0280635	1.3084e-13
17	rs2942166	43715427	C	T	33316	0.219009	0.206553	0.0280418	1.75963e-13
17	rs2942165	43715619	C	G	33331	0.217875	0.207819	0.0280635	1.3084e-13
17	rs117368197	43715924	G	A	33330	0.217882	0.207942	0.0280637	1.2665e-13
17	rs413778	43716885	G	A	33331	0.217875	0.207819	0.0280635	1.3084e-13
17	rs389217	43717131	T	C	33331	0.217875	0.207819	0.0280635	1.3084e-13
17	rs389978	43717415	G	A	33328	0.217985	0.207334	0.0280608	1.48227e-13
17	rs439558	43717803	C	T	33327	0.218502	0.206896	0.0280509	1.63458e-13
17	rs434805	43718336	C	T	33327	0.222657	0.198333	0.0278239	1.01715e-12
17	rs393152	43719143	G	A	33331	0.223021	0.198218	0.027822	1.0446e-12
17	rs3108318	43719829	T	G	33239	0.216598	0.209023	0.0281465	1.11711e-13
17	rs3108317	43719870	A	G	33331	0.217875	0.207819	0.0280635	1.3084e-13
17	rs2942164	43721283	C	G	33331	0.21798	0.207454	0.02806	1.43301e-13
17	rs1706746	43721457	T	C	33331	0.217875	0.207819	0.0280635	1.3084e-13
17	17:43721690_CAAAAAAAA_C	43721690	C	CAAAAAAAA	33320	0.217647	0.20874	0.028079	1.05332e-13
17	rs1706748	43722509	G	C	33321	0.217986	0.208168	0.0280654	1.19583e-13
17	rs413917	43723189	A	G	33331	0.21804	0.207577	0.0280569	1.37817e-13
17	rs3418	43723462	T	C	33331	0.217875	0.207819	0.0280635	1.3084e-13
17	rs393675	43723605	C	T	33331	0.217875	0.207819	0.0280635	1.3084e-13
17	rs364308	43723929	A	G	32685	0.208903	0.218894	0.0288079	2.99816e-14
17	rs406400	43723930	G	A	32679	0.208834	0.220272	0.0288161	2.10466e-14
17	rs669915	43724245	A	G	33175	0.215026	0.208328	0.0282554	1.66812e-13
17	rs34792335	43724247	TA	T	32768	0.210083	0.211931	0.0286629	1.42557e-13
17	rs449501	43724555	A	G	33331	0.217875	0.207819	0.0280635	1.3084e-13
17	rs448830	43725212	A	G	33331	0.217875	0.207819	0.0280635	1.3084e-13
17	rs434428	43725684	A	G	33331	0.217875	0.207819	0.0280635	1.3084e-13
17	rs434598	43725762	A	G	33331	0.217875	0.207819	0.0280635	1.3084e-13
17	rs434971	43725992	A	G	33331	0.217875	0.207819	0.0280635	1.3084e-13
17	rs385691	43726125	C	A	33331	0.217875	0.207819	0.0280635	1.3084e-13
17	rs455028	43726574	C	T	33331	0.217875	0.207819	0.0280635	1.3084e-13
17	rs366858	43726588	T	C	33330	0.217852	0.207608	0.0280665	1.39271e-13
17	rs439945	43726659	A	C	33331	0.254238	0.174805	0.0265494	4.57511e-11
17	rs453997	43727061	T	C	33330	0.217867	0.208095	0.0280639	1.21598e-13
17	rs424243	43727887	T	A	33329	0.217873	0.207809	0.0280641	1.3135e-13
17	rs422112	43728137	A	G	33330	0.217867	0.208095	0.0280639	1.21598e-13
17	rs417968	43728376	G	A	33331	0.254493	0.173901	0.0265477	5.73408e-11
17	rs413844	43729384	A	G	33330	0.217867	0.208095	0.0280639	1.21598e-13
17	rs647483	43729432	T	C	33329	0.217873	0.208278	0.0280641	1.158e-13
17	rs241038	43730598	A	G	33330	0.217867	0.208095	0.0280639	1.21598e-13
17	rs241037	43730636	T	G	33330	0.217867	0.208095	0.0280639	1.21598e-13
17	rs241036	43731719	C	A	33331	0.218235	0.204687	0.0280671	3.03639e-13
17	rs241035	43731896	T	C	33331	0.217875	0.207819	0.0280635	1.3084e-13
17	17:43732780_CCCCTATGT_C	43732780	CCCCTATGT	C	33242	0.254678	0.176358	0.0265647	3.16261e-11
17	rs241034	43733048	T	A	33330	0.217867	0.207646	0.0280639	1.37175e-13
17	17:43733707_GC_G	43733707	G	GC	33317	0.217982	0.208142	0.0280642	1.20123e-13
17	rs241033	43733983	A	G	33330	0.217882	0.207289	0.0280637	1.50898e-13
17	rs241032	43734145	C	T	33325	0.217944	0.206904	0.0280621	1.66746e-13
17	17:43734255_TA_T	43734255	T	TA	33329	0.217873	0.207439	0.0280641	1.45056e-13
17	rs241031	43734304	C	T	33330	0.217867	0.207646	0.0280639	1.37175e-13
17	rs241030	43734503	G	A	33330	0.217867	0.207646	0.0280639	1.37175e-13
17	rs241029	43734643	C	T	33330	0.217867	0.207646	0.0280639	1.37175e-13
17	rs241028	43735276	T	C	33330	0.217867	0.207646	0.0280639	1.37175e-13
17	rs241027	43735478	G	A	33330	0.217867	0.207646	0.0280639	1.37175e-13
17	rs241026	43735555	A	G	33330	0.217867	0.207646	0.0280639	1.37175e-13
17	rs241025	43736504	C	T	33053	0.215608	0.197677	0.0282836	2.76623e-12
17	rs241024	43736763	T	C	33330	0.217867	0.207646	0.0280639	1.37175e-13
17	rs241023	43737040	A	G	33330	0.217867	0.207646	0.0280639	1.37175e-13
17	rs241022	43737730	C	T	33329	0.217843	0.208182	0.0280669	1.1948e-13
17	rs241021	43738627	G	T	33330	0.217867	0.207646	0.0280639	1.37175e-13
17	rs241020	43738676	A	C	33330	0.217867	0.207646	0.0280639	1.37175e-13
17	rs1724409	43740565	G	T	33294	0.252508	0.17432	0.026628	5.89005e-11
17	rs62053939	43740856	T	C	33331	0.21795	0.207052	0.028053	1.57414e-13
17	rs111273167	43740967	T	C	33331	0.21786	0.207504	0.0280637	1.42423e-13
17	rs62053940	43741028	G	A	33331	0.21786	0.207504	0.0280637	1.42423e-13
17	rs55688739	43741136	T	C	33301	0.217786	0.208033	0.0280759	1.26602e-13
17	rs17760577	43741452	T	C	33331	0.21786	0.207504	0.0280637	1.42423e-13
17	rs113072604	43741627	AT	A	33321	0.217896	0.20835	0.0280687	1.14627e-13
17	17:43742454_AC_A	43742454	A	AC	33323	0.217928	0.207299	0.0280654	1.50997e-13
17	rs17760631	43743045	C	T	33331	0.21786	0.207504	0.0280637	1.42423e-13
17	rs62053943	43744203	T	C	32617	0.146135	0.191279	0.0332099	8.42606e-09
17	rs1635298	43744344	T	A	33331	0.240287	0.173423	0.026936	1.20802e-10
17	rs17687462	43744990	T	C	33321	0.217671	0.208405	0.0280882	1.17422e-13
17	17:43746187_TC_T	43746187	T	TC	33326	0.217878	0.207504	0.028065	1.42806e-13
17	rs17760733	43746276	T	G	33328	0.217865	0.207454	0.0280645	1.44611e-13
17	rs79675109	43746418	A	T	33328	0.217865	0.207454	0.0280645	1.44611e-13
17	rs142642115	43746610	TATC	T	32575	0.210238	0.213539	0.0287483	1.10351e-13
17	rs17687504	43746721	G	A	33328	0.217865	0.207454	0.0280645	1.44611e-13
17	rs62053945	43746839	C	T	33328	0.217865	0.207454	0.0280645	1.44611e-13
17	rs1724407	43747615	C	T	33311	0.242082	0.180247	0.0270344	2.60523e-11
17	rs62053946	43747677	T	C	33328	0.217865	0.207454	0.0280645	1.44611e-13
17	rs62053947	43747683	A	G	33328	0.217865	0.207454	0.0280645	1.44611e-13
17	rs62053948	43748046	T	C	33324	0.217876	0.207295	0.0280656	1.51203e-13
17	rs62053949	43748101	G	A	33328	0.217865	0.207454	0.0280645	1.44611e-13
17	rs62053950	43748412	G	A	33328	0.217865	0.207454	0.0280645	1.44611e-13
17	rs62053951	43749168	C	G	33330	0.217882	0.207615	0.0280637	1.38258e-13
17	rs62053952	43749261	C	T	33330	0.217882	0.207615	0.0280637	1.38258e-13
17	rs62053953	43749454	A	G	33331	0.21792	0.206779	0.028063	1.72695e-13
17	rs17687534	43749579	C	T	33330	0.217882	0.207615	0.0280637	1.38258e-13
17	rs1631850	43749942	A	G	33286	0.242039	0.179805	0.0270435	2.95686e-11
17	rs62053954	43749949	A	G	33328	0.21788	0.207799	0.0280644	1.31785e-13
17	rs62053955	43749980	C	T	33329	0.217888	0.207583	0.028064	1.3954e-13
17	rs17687571	43750010	A	G	33330	0.217882	0.207615	0.0280637	1.38258e-13
17	rs17760817	43750137	C	G	33330	0.217882	0.207615	0.0280637	1.38258e-13
17	rs1630095	43750172	G	A	33300	0.242192	0.178455	0.0270307	4.05829e-11
17	rs17687625	43750238	G	A	33329	0.217888	0.207583	0.028064	1.3954e-13
17	rs62053956	43750315	G	A	33328	0.217895	0.207704	0.0280642	1.35117e-13
17	rs4792824	43750910	C	T	33321	0.24216	0.179012	0.0270228	3.4847e-11
17	rs59435462	43750921	T	TA	33025	0.235079	0.18791	0.0274502	7.6216e-12
17	rs62053957	43750939	C	T	33329	0.217888	0.207737	0.028064	1.33875e-13
17	rs112637166	43751101	G	A	33317	0.217667	0.208352	0.0280821	1.17649e-13
17	rs62053958	43751223	T	A	33325	0.217719	0.208521	0.0280743	1.10693e-13
17	rs62053959	43751246	T	C	33323	0.217733	0.208356	0.0280747	1.15822e-13
17	rs62055660	43751308	C	T	33325	0.217719	0.208521	0.0280743	1.10693e-13
17	rs113486004	43751427	C	T	33325	0.217719	0.208521	0.0280743	1.10693e-13
17	17:43751598_GT_G	43751598	G	GT	33030	0.213836	0.213024	0.0283792	6.07993e-14
17	rs1635291	43751913	G	A	33331	0.242777	0.178528	0.0270209	3.92141e-11
17	rs62055661	43752039	T	C	33327	0.218066	0.208012	0.0280578	1.22835e-13
17	rs113155081	43752078	AC	A	33283	0.217198	0.208917	0.0281267	1.10488e-13
17	rs62055662	43752566	T	C	33330	0.217882	0.207615	0.0280637	1.38258e-13
17	rs62055663	43753454	G	A	33330	0.217882	0.207615	0.0280637	1.38258e-13
17	rs62055664	43753642	G	A	33330	0.217882	0.207615	0.0280637	1.38258e-13
17	rs76717812	43754010	C	T	33330	0.217882	0.207615	0.0280637	1.38258e-13
17	rs17687667	43754099	A	G	33329	0.217888	0.20768	0.028064	1.3594e-13
17	rs79073784	43754209	C	G	33330	0.217882	0.207615	0.0280637	1.38258e-13
17	rs62055665	43754505	C	A	33329	0.217888	0.207594	0.028064	1.39124e-13
17	rs62055689	43754569	A	G	33326	0.217908	0.207682	0.0280647	1.36068e-13
17	rs62055690	43754576	G	C	33329	0.217888	0.207594	0.028064	1.39124e-13
17	rs62055691	43754850	C	T	33329	0.217888	0.207594	0.028064	1.39124e-13
17	rs62055692	43754909	G	A	33323	0.217702	0.20879	0.028075	1.03109e-13
17	rs1724402	43754914	C	T	33276	0.242457	0.178848	0.0270366	3.71473e-11
17	rs1724401	43755857	C	A	33317	0.242579	0.179739	0.0270012	2.80067e-11
17	rs1724400	43755871	A	C	33317	0.242579	0.179739	0.0270012	2.80067e-11
17	rs112245406	43756171	AAAAC	A	33253	0.216838	0.206589	0.0281471	2.14175e-13
17	rs74398257	43756340	C	T	33327	0.217901	0.207555	0.0280644	1.40689e-13
17	rs17687740	43756376	C	G	33317	0.217922	0.207711	0.0280697	1.36361e-13
17	rs872972	43756458	A	G	33252	0.216724	0.208645	0.0281585	1.26611e-13
17	rs757503	43756466	C	T	33240	0.216892	0.209407	0.0281504	1.01565e-13
17	rs757502	43756506	T	C	33317	0.217727	0.20756	0.0280839	1.46036e-13
17	rs757501	43756685	G	A	33325	0.217839	0.207859	0.0280706	1.31286e-13
17	rs757500	43756833	A	C	33331	0.21789	0.207807	0.0280633	1.3124e-13
17	rs62055693	43756910	C	T	33330	0.217867	0.207653	0.0280663	1.37575e-13
17	rs1635288	43756969	A	G	33223	0.243416	0.182965	0.0270207	1.27649e-11
17	rs78487840	43757161	T	C	33331	0.217905	0.20828	0.0280632	1.15519e-13
17	rs55974014	43757450	A	C	32919	0.210304	0.203517	0.0285787	1.06913e-12
17	rs56108117	43757776	C	T	33327	0.217841	0.207845	0.0280675	1.30975e-13
17	rs56378021	43757777	T	C	33327	0.217841	0.207845	0.0280675	1.30975e-13
17	rs55651627	43758011	C	G	33331	0.21789	0.207807	0.0280633	1.3124e-13
17	rs112155389	43758078	A	G	33331	0.21789	0.207807	0.0280633	1.3124e-13
17	17:43758116_AAAAG_A	43758116	A	AAAAG	31717	0.192389	0.206955	0.0301806	7.02179e-12
17	rs62055696	43758125	G	A	32834	0.209432	0.206505	0.0286562	5.74885e-13
17	rs62055697	43758148	T	C	33330	0.217897	0.207714	0.0280636	1.34596e-13
17	rs62055698	43758238	T	C	33326	0.217938	0.206417	0.0280619	1.89843e-13
17	rs17761046	43758382	C	T	33330	0.217897	0.207714	0.0280636	1.34596e-13
17	rs62055700	43758742	C	T	33329	0.217873	0.207561	0.0280666	1.41091e-13
17	rs62055701	43758787	A	G	33152	0.214648	0.208393	0.0283068	1.81256e-13
17	rs62055702	43758790	T	C	33152	0.214648	0.208393	0.0283068	1.81256e-13
17	rs112431991	43758885	G	A	33063	0.214333	0.213027	0.028358	5.82118e-14
17	rs76539714	43758887	G	A	32790	0.215813	0.217272	0.0283773	1.90997e-14
17	rs57222984	43758898	G	A	33000	0.237833	0.18686	0.0273371	8.17866e-12
17	rs17687838	43759048	C	T	33331	0.21789	0.207807	0.0280633	1.3124e-13
17	rs76333921	43759426	T	C	33331	0.21789	0.207807	0.0280633	1.3124e-13
17	rs76453925	43759431	T	C	33331	0.21792	0.2073	0.028063	1.50247e-13
17	rs17687849	43759719	G	A	33330	0.217897	0.207928	0.0280636	1.27076e-13
17	rs56400821	43760080	A	C	33322	0.217709	0.20776	0.0280728	1.35415e-13
17	rs112169475	43760192	G	A	33327	0.217871	0.207722	0.0280647	1.34632e-13
17	rs113728380	43760199	T	C	33325	0.217884	0.207731	0.0280652	1.34422e-13
17	rs35331519	43760374	AT	A	33050	0.214191	0.203452	0.0283511	7.16926e-13
17	rs17761100	43760389	G	A	33331	0.21789	0.207807	0.0280633	1.3124e-13
17	rs17761124	43760516	T	A	33331	0.21789	0.207807	0.0280633	1.3124e-13
17	rs62055704	43760577	A	G	33331	0.21789	0.207807	0.0280633	1.3124e-13
17	rs62055705	43760599	C	A	33331	0.21789	0.207807	0.0280633	1.3124e-13
17	rs62055706	43760685	C	T	33331	0.21789	0.207807	0.0280633	1.3124e-13
17	17:43760759_AT_A	43760759	A	AT	33273	0.217714	0.208265	0.0280899	1.22332e-13
17	rs75115093	43761381	G	A	33331	0.21789	0.207807	0.0280633	1.3124e-13
17	rs62055707	43761482	C	T	33331	0.21789	0.207807	0.0280633	1.3124e-13
17	rs16941035	43761519	G	T	33234	0.241063	0.183145	0.0271062	1.41304e-11
17	rs16941038	43761565	C	T	33236	0.241064	0.183066	0.0271056	1.44027e-11
17	rs2049515	43761856	T	C	33331	0.21789	0.207807	0.0280633	1.3124e-13
17	rs2158474	43761939	C	G	33329	0.217903	0.207714	0.0280638	1.34682e-13
17	rs62055708	43761974	A	C	33329	0.217903	0.207714	0.0280638	1.34682e-13
17	rs76927677	43761985	T	A	33329	0.217903	0.207714	0.0280638	1.34682e-13
17	17:43762168_CT_C	43762168	C	CT	33318	0.217705	0.207974	0.0280814	1.30055e-13
17	rs17761207	43762255	C	T	33329	0.217903	0.207714	0.0280638	1.34682e-13
17	rs62055709	43762429	T	C	33331	0.21789	0.207807	0.0280633	1.3124e-13
17	rs62055710	43762537	A	T	33032	0.213475	0.208617	0.028431	2.17402e-13
17	rs62055711	43762554	G	A	33331	0.21789	0.207807	0.0280633	1.3124e-13
17	rs17688002	43762594	T	A	33331	0.21789	0.207807	0.0280633	1.3124e-13
17	rs2040846	43762846	G	A	33331	0.21789	0.207807	0.0280633	1.3124e-13
17	rs4486953	43763007	C	T	33331	0.21789	0.207807	0.0280633	1.3124e-13
17	rs17688032	43763202	A	G	33331	0.21795	0.206838	0.0280627	1.69932e-13
17	rs17688056	43763241	T	C	33328	0.21788	0.20761	0.0280644	1.38621e-13
17	rs17688068	43763935	G	A	33331	0.21789	0.207807	0.0280633	1.3124e-13
17	17:43764027_GGCCGAGGTGAGAGGCT_G	43764027	G	GGCCGAGGTGAGAGGCT	33264	0.216931	0.206331	0.0281329	2.23131e-13
17	rs77220413	43764378	A	G	33331	0.21795	0.208187	0.028053	1.16049e-13
17	rs62055712	43764565	G	A	33330	0.217882	0.207613	0.0280637	1.3835e-13
17	rs62055713	43764685	T	C	33330	0.217882	0.207613	0.0280637	1.3835e-13
17	rs62055714	43764796	T	G	33329	0.217873	0.207697	0.0280641	1.35356e-13
17	rs62055715	43764847	A	G	33329	0.217873	0.207697	0.0280641	1.35356e-13
17	rs17688090	43764987	A	G	33330	0.217882	0.207613	0.0280637	1.3835e-13
17	rs17688126	43765080	G	A	33328	0.217805	0.208783	0.0280651	1.01267e-13
17	rs77310586	43765381	C	G	33329	0.217888	0.207735	0.028064	1.33964e-13
17	rs17761387	43765450	A	G	33330	0.217897	0.207573	0.0280636	1.39781e-13
17	rs62055716	43765778	T	C	33330	0.217882	0.207613	0.0280637	1.3835e-13
17	rs6503443	43765881	C	T	33218	0.240743	0.185868	0.0271357	7.40713e-12
17	rs17688205	43766352	C	G	33330	0.217882	0.207613	0.0280637	1.3835e-13
17	rs62055717	43766415	G	A	33128	0.215014	0.207455	0.0282999	2.29119e-13
17	rs62055718	43766418	T	C	33126	0.214997	0.207287	0.0283007	2.39879e-13
17	rs112904481	43766494	AC	A	33315	0.217875	0.207421	0.0280707	1.4769e-13
17	rs62055719	43766497	C	T	33326	0.217773	0.20837	0.0280685	1.13973e-13
17	rs17688249	43766754	T	C	33330	0.217882	0.207613	0.0280637	1.3835e-13
17	rs2040845	43767188	C	G	33085	0.21478	0.21449	0.0283334	3.72624e-14
17	rs2040844	43767219	C	A	33329	0.217873	0.207804	0.0280641	1.31536e-13
17	rs62055751	43767538	G	A	33329	0.217858	0.208072	0.0280667	1.2302e-13
17	rs62055752	43767628	A	G	33316	0.217718	0.207811	0.028077	1.3468e-13
17	rs62055753	43767631	A	G	33330	0.217882	0.207613	0.0280637	1.3835e-13
17	rs7215239	43767773	C	T	33222	0.24106	0.182296	0.0271139	1.77623e-11
17	rs17688296	43767815	T	C	33329	0.217888	0.20752	0.028064	1.41912e-13
17	rs62055754	43768230	G	C	33330	0.217882	0.207613	0.0280637	1.3835e-13
17	rs78471340	43768346	A	G	33172	0.215935	0.207461	0.0282187	1.95388e-13
17	rs78052495	43768347	T	C	33169	0.215955	0.207526	0.0282194	1.92343e-13
17	rs56100013	43768467	T	C	33328	0.217835	0.207124	0.0280673	1.58816e-13
17	rs55980621	43768496	T	C	33328	0.217805	0.206758	0.0280676	1.75233e-13
17	rs55669046	43768501	T	C	33328	0.217805	0.206758	0.0280676	1.75233e-13
17	17:43768621_AG_A	43768621	A	AG	33249	0.21739	0.205419	0.0281153	2.74558e-13
17	rs56323832	43768633	A	G	33324	0.217846	0.207243	0.0280684	1.54166e-13
17	rs55972157	43768703	T	C	33330	0.217882	0.207613	0.0280637	1.3835e-13
17	rs56110538	43768727	A	G	33328	0.21791	0.207273	0.028064	1.51629e-13
17	rs17761581	43769088	C	T	33330	0.217882	0.207613	0.0280637	1.3835e-13
17	rs55840731	43769277	G	C	33321	0.217776	0.207885	0.0280724	1.3083e-13
17	rs56283089	43769321	C	A	33330	0.217882	0.207613	0.0280637	1.3835e-13
17	rs56312737	43769516	A	C	33330	0.217882	0.207613	0.0280637	1.3835e-13
17	17:43769819_AAAATT_A	43769819	A	AAAATT	33269	0.218191	0.208084	0.0280739	1.24417e-13
17	rs74765707	43770416	C	T	33330	0.217882	0.207613	0.0280637	1.3835e-13
17	rs62056861	43770443	C	T	33330	0.217882	0.207613	0.0280637	1.3835e-13
17	rs62056862	43770525	T	C	33330	0.217882	0.207613	0.0280637	1.3835e-13
17	rs62056863	43770595	G	A	33329	0.217873	0.207715	0.0280641	1.34704e-13
17	rs7207373	43770712	T	C	33192	0.240691	0.184657	0.0271408	1.01988e-11
17	rs62056864	43770995	A	G	33327	0.217856	0.207888	0.0280649	1.28796e-13
17	rs62056865	43771193	C	T	33327	0.217856	0.207888	0.0280649	1.28796e-13
17	rs62056866	43771493	A	G	33326	0.217848	0.207728	0.0280653	1.34557e-13
17	rs62056867	43771627	G	A	33326	0.217848	0.207728	0.0280653	1.34557e-13
17	rs56200760	43772018	T	G	33326	0.217848	0.207728	0.0280653	1.34557e-13
17	rs17688391	43772109	A	C	33326	0.217848	0.207728	0.0280653	1.34557e-13
17	rs17688410	43772251	T	C	33326	0.217863	0.207823	0.0280651	1.31123e-13
17	rs55927630	43772407	T	C	33326	0.217848	0.207728	0.0280653	1.34557e-13
17	rs17688434	43772540	A	G	33326	0.217848	0.207728	0.0280653	1.34557e-13
17	17:43773058_GA_G	43773058	G	GA	32860	0.220526	0.204616	0.0281522	3.64247e-13
17	rs17688452	43773085	A	G	33326	0.217848	0.207728	0.0280653	1.34557e-13
17	rs10491144	43773124	C	A	33326	0.217848	0.207728	0.0280653	1.34557e-13
17	rs10491143	43773248	T	A	33326	0.217848	0.207728	0.0280653	1.34557e-13
17	rs62056869	43773447	C	T	33326	0.217848	0.207728	0.0280653	1.34557e-13
17	rs200860866	43773525	TAAAA	T	33265	0.216985	0.207553	0.0281271	1.59341e-13
17	rs17688511	43773607	G	T	33326	0.217848	0.207728	0.0280653	1.34557e-13
17	rs62056870	43773784	A	C	33325	0.217839	0.207919	0.0280657	1.27925e-13
17	rs17688534	43773877	T	A	33326	0.217848	0.207728	0.0280653	1.34557e-13
17	rs17688558	43773943	G	A	33326	0.217848	0.207728	0.0280653	1.34557e-13
17	17:43774255_TAGCC_T	43774255	T	TAGCC	33231	0.218651	0.205848	0.0280709	2.24789e-13
17	rs201825478	43774408	AAGAAAGAAAGAG	A	33324	0.217756	0.208187	0.0280693	1.19886e-13
17	rs56162163	43774497	T	A	33326	0.217848	0.207728	0.0280653	1.34557e-13
17	rs56391096	43774845	T	C	33326	0.217848	0.207728	0.0280653	1.34557e-13
17	rs17761838	43774959	C	T	33326	0.217848	0.207728	0.0280653	1.34557e-13
17	rs62056872	43775015	C	T	33326	0.217848	0.207728	0.0280653	1.34557e-13
17	rs12150141	43775145	A	G	33323	0.217808	0.208138	0.0280691	1.2143e-13
17	17:43775212_CCTT_C	43775212	C	CCTT	33267	0.218505	0.20827	0.0280445	1.11584e-13
17	rs12150608	43775402	C	T	33322	0.217814	0.20826	0.0280693	1.17573e-13
17	rs12150610	43775479	C	T	33322	0.217619	0.208098	0.0280762	1.24509e-13
17	rs12150547	43775546	G	A	33325	0.217854	0.20785	0.0280655	1.3029e-13
17	rs17688682	43775929	G	C	33324	0.217846	0.207817	0.0280659	1.31526e-13
17	rs12150454	43776061	T	C	33320	0.217812	0.208133	0.0280675	1.21203e-13
17	rs12150091	43776242	G	A	33321	0.217806	0.208011	0.0280672	1.25177e-13
17	rs12150464	43776371	T	C	33321	0.217806	0.208011	0.0280672	1.25177e-13
17	rs12150435	43776391	C	G	33321	0.217806	0.208011	0.0280672	1.25177e-13
17	rs112972619	43776425	T	C	32988	0.212835	0.206798	0.0284577	3.67899e-13
17	rs76761706	43776741	C	T	33215	0.216499	0.207197	0.0281672	1.8954e-13
17	rs80143279	43776742	C	T	33223	0.216597	0.207789	0.0281588	1.59252e-13
17	rs17761985	43776787	T	C	33324	0.217846	0.207544	0.0280659	1.41526e-13
17	rs62056873	43776945	C	T	33324	0.217831	0.208071	0.0280661	1.22913e-13
17	rs17688767	43777542	G	A	33325	0.217839	0.207696	0.0280657	1.35833e-13
17	rs62056874	43777578	T	C	33325	0.217839	0.207696	0.0280657	1.35833e-13
17	rs17688773	43777710	C	T	33325	0.217839	0.207696	0.0280657	1.35833e-13
17	rs17762073	43777745	A	C	33324	0.217846	0.207603	0.0280659	1.39303e-13
17	17:43777835_TATCCTGCTTCCC_T	43777835	T	TATCCTGCTTCCC	33266	0.217099	0.207894	0.0281379	1.48592e-13
17	17:43777957_AATC_A	43777957	A	AATC	33210	0.218082	0.206584	0.0281051	1.97574e-13
17	rs62056875	43778003	A	T	33324	0.217831	0.207625	0.0280661	1.38522e-13
17	17:43778315_CA_C	43778315	C	CA	33139	0.21446	0.208481	0.028283	1.69064e-13
17	rs17688875	43778406	G	A	33295	0.217916	0.207098	0.0280739	1.62028e-13
17	rs17762165	43778602	T	C	33323	0.217823	0.207403	0.0280665	1.47149e-13
17	rs17688916	43778680	A	T	31736	0.18876	0.200961	0.0303895	3.7699e-11
17	rs62056876	43778752	T	C	33293	0.217643	0.20898	0.0280871	1.00365e-13
17	rs62056877	43778828	G	T	33256	0.218141	0.204874	0.0280784	2.95363e-13
17	rs113603492	43779031	CCTCCCCA	C	32928	0.211917	0.208934	0.0285007	2.28766e-13
17	rs17688922	43779351	A	G	33298	0.217521	0.206143	0.0280894	2.15461e-13
17	rs17688944	43779419	A	T	33321	0.217761	0.206698	0.0280701	1.79003e-13
17	rs1526128	43779624	T	C	33195	0.215545	0.204903	0.0282285	3.90777e-13
17	rs1526129	43779657	C	T	33320	0.217752	0.206996	0.0280705	1.65426e-13
17	rs62056878	43780561	T	C	33294	0.217562	0.206349	0.0280901	2.04305e-13
17	rs17762308	43780948	C	T	33300	0.217583	0.206707	0.028093	1.86774e-13
17	rs968028	43781105	G	A	33273	0.217278	0.206859	0.0281142	1.86942e-13
17	rs968027	43781250	T	C	33272	0.217044	0.207645	0.0281219	1.53892e-13
17	rs62056879	43781426	C	T	33292	0.217455	0.207584	0.0280919	1.47413e-13
17	rs79892630	43781505	T	C	33312	0.217654	0.20823	0.028074	1.19629e-13
17	rs199504614	43781720	TAAAAAAAAGAG	T	33319	0.217699	0.207019	0.0280763	1.66256e-13
17	rs138070769	43781726	AAAGAG	A	33269	0.217725	0.209312	0.0280935	9.29499e-14
17	rs17762361	43781778	G	A	33298	0.217536	0.206344	0.0280892	2.04178e-13
17	rs62056880	43782304	C	T	33318	0.21772	0.206873	0.0280739	1.72084e-13
17	rs62056881	43782455	T	G	33314	0.217596	0.206318	0.0280813	2.02449e-13
17	rs17689104	43782492	G	A	33319	0.217669	0.206527	0.0280766	1.89725e-13
17	rs17689116	43782558	C	T	33313	0.217603	0.207055	0.0280815	1.66401e-13
17	rs62056905	43782693	G	A	33207	0.217168	0.207559	0.0281525	1.6725e-13
17	rs62056906	43782708	C	T	33303	0.217698	0.208276	0.0280835	1.20438e-13
17	rs17689182	43783573	T	C	33152	0.215417	0.206913	0.0282505	2.40272e-13
17	rs62056908	43783590	A	G	32626	0.208055	0.20378	0.0288417	1.60083e-12
17	rs62056909	43783803	G	A	33163	0.217848	0.208375	0.0281143	1.24674e-13
17	rs62056910	43784222	C	T	33310	0.217727	0.208973	0.0280787	9.88776e-14
17	rs62056911	43784624	C	T	33313	0.217663	0.20875	0.0280785	1.04945e-13
17	rs78568882	43784935	G	C	33304	0.217541	0.210137	0.0280849	7.3086e-14
17	rs62056912	43784948	T	G	33311	0.217646	0.208801	0.0280792	1.03662e-13
17	rs62056913	43784994	T	C	33295	0.21736	0.210599	0.0280993	6.63883e-14
17	rs78454137	43785096	A	G	33046	0.213581	0.21118	0.0283723	9.82968e-14
17	rs112123127	43785098	T	C	33046	0.213581	0.21118	0.0283723	9.82968e-14
17	rs112908630	43785104	CTTA	C	32538	0.207419	0.208246	0.0288767	5.53121e-13
17	rs61667602	43785349	C	T	33284	0.218243	0.205638	0.0280787	2.41361e-13
17	rs62056915	43785627	T	A	33311	0.217661	0.209148	0.0280791	9.43872e-14
17	rs17689218	43785808	C	T	33312	0.217654	0.209026	0.0280789	9.74948e-14
17	rs62056916	43785938	T	C	33312	0.217654	0.209026	0.0280789	9.74948e-14
17	rs62056917	43786013	T	G	33312	0.217654	0.209026	0.0280789	9.74948e-14
17	rs62056918	43786676	G	T	33308	0.21744	0.207587	0.0280921	1.47356e-13
17	rs62056919	43786698	T	C	33307	0.217432	0.207535	0.0280925	1.49541e-13
17	rs17762535	43787130	C	T	33320	0.217617	0.208401	0.0280768	1.14922e-13
17	rs62056920	43787226	A	G	33319	0.217624	0.208543	0.0280771	1.1066e-13
17	rs62056921	43787306	C	T	33319	0.217624	0.208543	0.0280771	1.1066e-13
17	rs62056922	43787563	G	C	33320	0.217617	0.208401	0.0280768	1.14922e-13
17	rs56290582	43788371	T	C	33317	0.217667	0.208973	0.0280772	9.85751e-14
17	rs56397077	43788419	A	C	33320	0.217617	0.208401	0.0280768	1.14922e-13
17	rs62056925	43788649	C	T	33320	0.217617	0.208401	0.0280768	1.14922e-13
17	rs62056926	43788666	G	C	33320	0.217617	0.208401	0.0280768	1.14922e-13
17	rs62056927	43788767	A	G	33320	0.217617	0.208401	0.0280768	1.14922e-13
17	rs62056928	43788782	T	C	33318	0.217615	0.208193	0.0280775	1.21685e-13
17	rs62056929	43789144	A	G	33320	0.217617	0.208401	0.0280768	1.14922e-13
17	17:43789413_CT_C	43789413	C	CT	32666	0.209009	0.20718	0.0287967	6.26498e-13
17	rs62056930	43789640	C	A	33300	0.217958	0.208831	0.0280719	1.0134e-13
17	rs62056931	43789698	A	G	33331	0.215955	0.211765	0.0281578	5.45053e-14
17	rs62056932	43789971	C	G	33174	0.215681	0.212846	0.0282184	4.6003e-14
17	rs62056933	43789978	A	G	33179	0.215769	0.211922	0.028206	5.7627e-14
17	rs62056934	43790005	G	A	33259	0.216753	0.212428	0.0281363	4.35427e-14
17	rs79322350	43790401	G	A	33317	0.217592	0.208932	0.0280805	1.00333e-13
17	rs62056935	43790446	G	A	33319	0.217624	0.208475	0.0280771	1.12701e-13
17	rs373685009	43790598	GAA	G	33228	0.216865	0.20762	0.0281445	1.61962e-13
17	rs75076131	43790649	A	C	33319	0.217624	0.208475	0.0280771	1.12701e-13
17	rs77727624	43790770	G	A	32984	0.219561	0.208756	0.0281289	1.15875e-13
17	rs62056936	43790911	T	A	33319	0.217624	0.208475	0.0280771	1.12701e-13
17	rs62056937	43791181	C	A	33319	0.217624	0.208475	0.0280771	1.12701e-13
17	rs62056939	43791332	C	T	33319	0.217609	0.208642	0.0280772	1.07763e-13
17	rs62056940	43791344	A	T	33319	0.217609	0.208642	0.0280772	1.07763e-13
17	rs78803763	43791405	A	C	33319	0.217609	0.208642	0.0280772	1.07763e-13
17	rs77387379	43791429	A	G	33319	0.217609	0.208642	0.0280772	1.07763e-13
17	rs75990322	43791468	C	T	33319	0.217609	0.208642	0.0280772	1.07763e-13
17	rs113661667	43791610	C	T	33319	0.217624	0.208475	0.0280771	1.12701e-13
17	rs74579538	43791652	A	G	33319	0.217624	0.208475	0.0280771	1.12701e-13
17	rs55822644	43792090	C	G	32756	0.210877	0.196988	0.0286223	5.88794e-12
17	rs55930267	43792091	T	C	32745	0.210979	0.195486	0.0286244	8.53105e-12
17	rs56406407	43792099	C	T	32758	0.211155	0.197108	0.0286154	5.65202e-12
17	rs55973918	43792252	A	C	33320	0.217632	0.208677	0.0280767	1.06653e-13
17	rs56220242	43792326	T	C	33312	0.217564	0.209854	0.0280847	7.88686e-14
17	rs56160448	43792358	G	A	33312	0.217564	0.209854	0.0280847	7.88686e-14
17	rs56167560	43792411	G	A	33201	0.215837	0.206648	0.0282184	2.42193e-13
17	rs55849973	43792418	C	T	33200	0.215843	0.206722	0.0282186	2.37587e-13
17	rs113040933	43792493	TAAAC	T	33111	0.219429	0.201608	0.0280747	6.91394e-13
17	rs1880749	43792586	C	A	33312	0.217564	0.209854	0.0280847	7.88686e-14
17	rs1568951	43792895	G	T	33319	0.217579	0.209628	0.0280824	8.34591e-14
17	rs1568950	43792896	C	T	33319	0.217579	0.209628	0.0280824	8.34591e-14
17	rs1568949	43792975	A	G	33320	0.217632	0.208677	0.0280767	1.06653e-13
17	rs1105571	43793200	T	A	33320	0.217632	0.208677	0.0280767	1.06653e-13
17	rs1105570	43793342	G	A	33320	0.217632	0.208677	0.0280767	1.06653e-13
17	rs1105569	43793388	T	C	33320	0.217632	0.208677	0.0280767	1.06653e-13
17	rs7502718	43793651	A	G	33314	0.217551	0.208193	0.0280842	1.23317e-13
17	rs7502937	43793665	G	A	33320	0.217632	0.208677	0.0280767	1.06653e-13
17	rs4479288	43793828	A	G	33301	0.217651	0.210072	0.0280822	7.39816e-14
17	rs4479289	43793951	A	G	33320	0.217632	0.208857	0.0280767	1.01607e-13
17	rs4609898	43794182	A	G	33320	0.217632	0.208857	0.0280767	1.01607e-13
17	rs4605208	43794209	C	G	33320	0.217632	0.208857	0.0280767	1.01607e-13
17	rs75310534	43794286	T	C	33321	0.217626	0.208782	0.0280765	1.03613e-13
17	rs111511018	43794828	C	T	33237	0.216446	0.208594	0.0281833	1.34846e-13
17	rs113173628	43794899	T	C	32470	0.205821	0.196016	0.0290599	1.52755e-11
17	rs76007856	43795238	A	G	33320	0.217647	0.208853	0.0280765	1.01683e-13
17	rs111415173	43795573	T	C	33320	0.217647	0.208853	0.0280765	1.01683e-13
17	rs113991678	43795634	T	C	33320	0.217647	0.208853	0.0280765	1.01683e-13
17	rs112995313	43795768	C	T	33320	0.217647	0.208853	0.0280765	1.01683e-13
17	rs111985258	43795859	G	A	33327	0.217706	0.207574	0.0280738	1.42625e-13
17	17:43796396_TG_T	43796396	T	TG	33321	0.217656	0.208079	0.0280786	1.25745e-13
17	rs1880750	43796541	A	T	33320	0.217647	0.208853	0.0280765	1.01683e-13
17	rs56167344	43797087	T	A	33284	0.217777	0.206544	0.028086	1.92361e-13
17	17:43797157_TA_T	43797157	T	TA	33326	0.217713	0.207481	0.028074	1.46276e-13
17	rs56046792	43797246	T	C	33321	0.217656	0.208898	0.0280761	1.00359e-13
17	rs56323722	43798015	C	A	33321	0.217656	0.208898	0.0280761	1.00359e-13
17	rs55989971	43798160	A	G	33322	0.217664	0.208622	0.0280757	1.08024e-13
17	rs3072094	43798348	T	TTTG	32732	0.224383	0.199458	0.0280417	1.13609e-12
17	rs55938136	43798360	G	A	33322	0.217664	0.208622	0.0280757	1.08024e-13
17	rs62056946	43798401	A	G	33319	0.217669	0.208827	0.0280766	1.02417e-13
17	rs75403953	43798546	G	A	33322	0.217664	0.208622	0.0280757	1.08024e-13
17	17:43798584_CA_C	43798584	C	CA	33292	0.217365	0.205924	0.0280977	2.32144e-13
17	rs62054372	43798775	C	G	32919	0.212582	0.198794	0.028513	3.12389e-12
17	rs368303226	43798784	AGAG	A	33299	0.217379	0.208443	0.0280979	1.18488e-13
17	rs7214673	43798787	G	T	32847	0.259978	0.154182	0.026628	7.02974e-09
17	17:43798790_TTTC_T	43798790	T	TTTC	32919	0.212582	0.198794	0.028513	3.12389e-12
17	rs55838058	43798902	T	C	33090	0.214687	0.211859	0.0283154	7.31273e-14
17	rs56062621	43798903	G	A	33087	0.214692	0.211858	0.0283163	7.32911e-14
17	rs55962674	43799033	T	C	33311	0.217556	0.208226	0.0280826	1.21854e-13
17	rs55896111	43799048	A	G	33113	0.214946	0.208295	0.0282728	1.74098e-13
17	rs55787734	43799052	G	A	33160	0.215531	0.209279	0.0282318	1.23602e-13
17	rs55653963	43799509	C	A	33312	0.217579	0.207828	0.0280821	1.35427e-13
17	rs62054378	43799667	A	C	33312	0.217594	0.207989	0.0280819	1.29683e-13
17	rs77819001	43799804	A	C	33312	0.217594	0.207989	0.0280819	1.29683e-13
17	rs76667867	43799810	C	G	33312	0.217594	0.207989	0.0280819	1.29683e-13
17	rs17563433	43800351	C	A	33322	0.217694	0.208397	0.0280754	1.14712e-13
17	rs77370070	43800404	G	T	33322	0.217694	0.208397	0.0280754	1.14712e-13
17	rs62054380	43800987	A	C	33320	0.217677	0.208349	0.0280762	1.16391e-13
17	rs112570965	43801092	C	T	33323	0.217702	0.208264	0.028075	1.18784e-13
17	rs62054381	43801185	G	A	33318	0.217915	0.208558	0.0280719	1.09071e-13
17	rs17649019	43801593	A	G	33323	0.217702	0.208264	0.028075	1.18784e-13
17	rs17563501	43801695	T	C	33320	0.217677	0.208349	0.0280762	1.16391e-13
17	rs62054382	43802525	T	C	33324	0.217651	0.208373	0.0280753	1.1542e-13
17	rs62054383	43802907	C	T	33318	0.217615	0.208985	0.0280799	9.87984e-14
17	rs10514879	43802971	T	C	33321	0.217656	0.208577	0.0280761	1.09436e-13
17	rs1358071	43803189	C	A	33277	0.264071	0.164859	0.0263044	3.6719e-10
17	rs55920545	43803773	AG	A	33315	0.217395	0.209598	0.0280954	8.63644e-14
17	rs56280222	43803788	C	T	33328	0.217745	0.207729	0.0280707	1.35962e-13
17	rs62054384	43804306	C	T	33321	0.217656	0.207173	0.028081	1.61076e-13
17	rs9897399	43804317	A	G	33311	0.218456	0.207117	0.0280562	1.55651e-13
17	rs56205560	43804389	A	T	33329	0.217768	0.207682	0.0280701	1.37527e-13
17	rs56380663	43804619	T	C	33331	0.217845	0.207937	0.0280687	1.28091e-13
17	rs62054387	43805525	C	A	33324	0.217846	0.206326	0.0280732	1.9887e-13
17	rs62054388	43805590	T	C	33317	0.217757	0.207755	0.0280763	1.36513e-13
17	rs4401083	43806015	A	G	33319	0.217879	0.206508	0.0280744	1.89849e-13
17	rs1880752	43806264	T	C	33322	0.217844	0.206256	0.0280739	2.02865e-13
17	rs4617909	43806451	T	C	33321	0.217851	0.20597	0.0280741	2.18989e-13
17	rs2902662	43806925	A	G	33322	0.217844	0.206256	0.0280739	2.02865e-13
17	rs2864087	43807063	T	C	33320	0.217857	0.206217	0.0280743	2.05162e-13
17	rs2902661	43807099	A	G	33293	0.217989	0.206093	0.0280811	2.14858e-13
17	rs4609899	43807113	T	C	33308	0.217605	0.206211	0.0280904	2.12024e-13
17	rs4471726	43807134	C	T	33309	0.217614	0.206157	0.02809	2.14924e-13
17	rs79226879	43807485	C	T	33322	0.217844	0.206256	0.0280739	2.02865e-13
17	rs76493835	43807642	G	T	33325	0.217734	0.207829	0.0280717	1.32633e-13
17	rs113927637	43807911	G	A	33313	0.218158	0.20681	0.0280708	1.73955e-13
17	rs17563599	43807955	C	A	33322	0.217844	0.206256	0.0280739	2.02865e-13
17	rs17649138	43808067	A	G	33322	0.217844	0.206256	0.0280739	2.02865e-13
17	rs62054389	43808321	A	G	33322	0.217844	0.206256	0.0280739	2.02865e-13
17	rs62054390	43808443	C	A	33322	0.217844	0.206256	0.0280739	2.02865e-13
17	rs55947210	43808763	G	A	33322	0.217844	0.206256	0.0280739	2.02865e-13
17	rs62054392	43808945	T	C	33322	0.217844	0.206256	0.0280739	2.02865e-13
17	rs4390635	43809016	T	C	33322	0.217844	0.206256	0.0280739	2.02865e-13
17	rs62054393	43809264	G	T	33322	0.217844	0.206256	0.0280739	2.02865e-13
17	rs75986348	43809328	G	A	33323	0.217838	0.206297	0.0280736	2.00531e-13
17	17:43809559_GT_G	43809559	G	GT	33194	0.218277	0.207535	0.0281054	1.53412e-13
17	rs17649162	43810371	C	G	33323	0.217838	0.206297	0.0280736	2.00531e-13
17	rs62054394	43810608	A	T	33323	0.217838	0.206297	0.0280736	2.00531e-13
17	rs113790915	43810782	C	G	33323	0.217838	0.206297	0.0280736	2.00531e-13
17	rs77807457	43810851	C	G	33093	0.214214	0.206474	0.0283577	3.3125e-13
17	rs75022332	43810873	T	A	32963	0.212405	0.209215	0.0285066	2.14902e-13
17	rs77804065	43810896	T	C	32775	0.215103	0.198141	0.0284509	3.30024e-12
17	rs77301847	43810902	G	A	32876	0.210914	0.206421	0.0286228	5.52335e-13
17	rs62054395	43811060	G	T	33323	0.217838	0.206297	0.0280736	2.00531e-13
17	rs17563683	43811072	G	A	33322	0.217814	0.206273	0.0280766	2.03001e-13
17	rs62054396	43811510	C	T	33323	0.217838	0.206297	0.0280736	2.00531e-13
17	rs17563718	43811673	T	C	33323	0.217838	0.206297	0.0280736	2.00531e-13
17	rs62054397	43811792	T	C	33323	0.217838	0.206297	0.0280736	2.00531e-13
17	rs4569335	43811950	C	A	33323	0.217838	0.206297	0.0280736	2.00531e-13
17	17:43811990_CTTAG_C	43811990	C	CTTAG	33317	0.217967	0.208326	0.0280716	1.16052e-13
17	rs1526125	43812177	T	C	33323	0.217838	0.206297	0.0280736	2.00531e-13
17	rs1526126	43812218	T	C	33313	0.217708	0.205607	0.0280853	2.46489e-13
17	rs1526127	43812398	G	C	33326	0.217878	0.207113	0.0280699	1.60081e-13
17	rs62054398	43812599	G	A	33326	0.217878	0.207113	0.0280699	1.60081e-13
17	rs62054399	43812624	A	G	33326	0.217878	0.207113	0.0280699	1.60081e-13
17	rs62054400	43812649	C	T	33326	0.217878	0.207113	0.0280699	1.60081e-13
17	rs62054411	43812684	G	A	33326	0.217878	0.207113	0.0280699	1.60081e-13
17	rs62054412	43813002	A	G	33326	0.217878	0.207113	0.0280699	1.60081e-13
17	rs8067527	43813186	A	G	33331	0.403408	0.129773	0.023776	4.81145e-08
17	rs17563787	43813252	G	C	33325	0.217869	0.207601	0.0280702	1.40582e-13
17	rs62054413	43813370	C	G	33325	0.217869	0.207601	0.0280702	1.40582e-13
17	rs62054414	43813415	A	G	33325	0.217869	0.207601	0.0280702	1.40582e-13
17	rs10451283	43814020	C	T	33308	0.218836	0.20771	0.028041	1.28838e-13
17	17:43814370_AC_A	43814370	A	AC	33311	0.217931	0.207009	0.0280738	1.65891e-13
17	rs76421814	43814427	C	T	33325	0.217869	0.207601	0.0280702	1.40582e-13
17	17:43814930_GCGTA_G	43814930	G	GCGTA	33280	0.217203	0.205235	0.0281276	2.95159e-13
17	rs56006248	43815141	G	A	33325	0.217869	0.207601	0.0280702	1.40582e-13
17	rs56298110	43815336	G	A	33324	0.217876	0.20756	0.0280705	1.42228e-13
17	rs1608955	43815713	T	C	33320	0.217902	0.207725	0.0280714	1.36301e-13
17	rs1608956	43815820	A	T	33321	0.217896	0.207767	0.0280712	1.34723e-13
17	rs62054417	43815859	C	A	33325	0.217869	0.207601	0.0280702	1.40582e-13
17	rs78440279	43816052	T	C	33317	0.217862	0.208428	0.0280752	1.13691e-13
17	rs75500942	43816106	A	C	33323	0.217733	0.207565	0.0280796	1.4461e-13
17	rs62054418	43816306	A	G	33323	0.217733	0.207565	0.0280796	1.4461e-13
17	rs62054419	43816605	C	A	33325	0.217869	0.207601	0.0280702	1.40582e-13
17	rs62054420	43816655	G	C	33325	0.217869	0.207601	0.0280702	1.40582e-13
17	rs62054421	43816657	A	G	33325	0.217869	0.207601	0.0280702	1.40582e-13
17	rs17563800	43817459	T	C	33325	0.217869	0.207601	0.0280702	1.40582e-13
17	rs56295996	43817557	T	C	33325	0.217869	0.207601	0.0280702	1.40582e-13
17	rs56384960	43817608	A	G	33325	0.217869	0.207601	0.0280702	1.40582e-13
17	rs56178230	43817832	A	G	33325	0.217869	0.207601	0.0280702	1.40582e-13
17	rs80157557	43817898	A	G	33325	0.217869	0.207601	0.0280702	1.40582e-13
17	rs76728632	43818160	C	A	33324	0.217876	0.207389	0.0280705	1.48879e-13
17	rs17563827	43818222	A	C	33325	0.217869	0.207601	0.0280702	1.40582e-13
17	rs80072429	43818611	A	G	33325	0.217884	0.207854	0.0280701	1.31328e-13
17	rs77114624	43818657	C	T	33325	0.217884	0.207854	0.0280701	1.31328e-13
17	rs76311426	43818690	T	G	33325	0.217884	0.207854	0.0280701	1.31328e-13
17	rs17563861	43818906	G	A	33325	0.217884	0.207854	0.0280701	1.31328e-13
17	rs17563889	43818946	T	A	33325	0.217884	0.207854	0.0280701	1.31328e-13
17	rs62054424	43819384	A	G	33324	0.217876	0.207533	0.0280705	1.4324e-13
17	rs17563923	43819450	A	G	33324	0.217876	0.207533	0.0280705	1.4324e-13
17	rs62054425	43819480	T	C	33324	0.217876	0.207533	0.0280705	1.4324e-13
17	17:43819597_AC_A	43819597	A	AC	33319	0.217969	0.208056	0.0280637	1.22812e-13
17	rs8075654	43820669	G	T	33285	0.404492	0.129804	0.0237787	4.79296e-08
17	rs62054426	43820741	T	A	33325	0.217884	0.207513	0.0280701	1.43911e-13
17	rs62054427	43821062	G	A	33325	0.217884	0.207513	0.0280701	1.43911e-13
17	rs74464991	43821685	A	C	33325	0.217884	0.207513	0.0280701	1.43911e-13
17	rs2004260	43822398	C	T	33325	0.217884	0.207513	0.0280701	1.43911e-13
17	rs62054428	43822511	A	G	33323	0.217853	0.207495	0.0280735	1.45559e-13
17	rs75788861	43822769	T	C	32708	0.20894	0.200863	0.0287501	2.81772e-12
17	rs9906974	43822772	C	T	32689	0.209841	0.198961	0.0287305	4.35718e-12
17	rs62054429	43823125	A	G	33325	0.217869	0.207633	0.0280702	1.39402e-13
17	rs76171147	43823229	C	T	33331	0.218355	0.206114	0.028061	2.05428e-13
17	rs75643244	43823326	G	A	33326	0.217878	0.207573	0.0280699	1.41555e-13
17	rs62054431	43823880	T	C	33326	0.217878	0.207573	0.0280699	1.41555e-13
17	rs62054432	43823889	A	C	33326	0.217878	0.207573	0.0280699	1.41555e-13
17	rs111497072	43824201	A	G	33326	0.217878	0.207573	0.0280699	1.41555e-13
17	rs62054433	43824348	C	T	33326	0.217878	0.207573	0.0280699	1.41555e-13
17	rs7207400	43824360	C	T	33243	0.267169	0.161495	0.0262098	7.20005e-10
17	rs62054434	43824382	G	T	33326	0.217878	0.207573	0.0280699	1.41555e-13
17	rs12150683	43824848	G	A	33326	0.217878	0.207573	0.0280699	1.41555e-13
17	rs12150332	43824908	T	C	33326	0.217878	0.207573	0.0280699	1.41555e-13
17	rs62054435	43825339	G	C	33325	0.217869	0.207565	0.0280702	1.41958e-13
17	rs75715199	43825478	A	G	33326	0.217878	0.207573	0.0280699	1.41555e-13
17	rs62054436	43825568	T	C	33206	0.21591	0.209605	0.028221	1.10875e-13
17	rs62054437	43825576	C	T	33206	0.21591	0.209605	0.028221	1.10875e-13
17	rs62054438	43825711	C	A	33326	0.217878	0.207573	0.0280699	1.41555e-13
17	rs62054439	43825725	T	G	33326	0.217878	0.207573	0.0280699	1.41555e-13
17	rs17334797	43825912	G	A	33326	0.217878	0.207573	0.0280699	1.41555e-13
17	rs12150658	43826305	A	G	33325	0.217899	0.207319	0.0280699	1.51548e-13
17	rs12150363	43826351	G	A	33325	0.217884	0.207513	0.0280701	1.43911e-13
17	rs12150672	43826637	A	G	33325	0.217884	0.207513	0.0280701	1.43911e-13
17	17:43827156_GA_G	43827156	G	GA	33318	0.2179	0.207726	0.028072	1.36456e-13
17	rs17334894	43827209	A	G	33325	0.217884	0.207513	0.0280701	1.43911e-13
17	rs17334923	43827244	T	C	33307	0.218363	0.211229	0.0280632	5.19523e-14
17	rs62054440	43827391	C	G	33314	0.217911	0.208108	0.0280707	1.22815e-13
17	rs12150451	43827431	G	A	33314	0.217911	0.208108	0.0280707	1.22815e-13
17	rs12150048	43827471	C	G	33314	0.217896	0.208106	0.0280708	1.22899e-13
17	rs12150455	43827508	G	A	33324	0.217951	0.207362	0.0280673	1.48996e-13
17	rs12150604	43828221	A	T	33325	0.217884	0.207513	0.0280701	1.43911e-13
17	rs17334944	43828617	A	G	33325	0.217884	0.207513	0.0280701	1.43911e-13
17	rs17426064	43828698	T	C	33324	0.217891	0.207577	0.0280703	1.41534e-13
17	rs79172804	43828764	A	G	32286	0.181394	0.228622	0.0306029	7.98322e-14
17	rs17426106	43828935	C	G	33325	0.217884	0.207513	0.0280701	1.43911e-13
17	rs62054442	43829353	G	A	33309	0.217929	0.206859	0.0280744	1.72897e-13
17	rs35879086	43830382	A	G	33314	0.217641	0.205466	0.0280882	2.57334e-13
17	rs62055868	43830640	T	C	33320	0.217782	0.207564	0.0280727	1.4268e-13
17	rs62055869	43830685	A	G	33324	0.217756	0.207158	0.0280717	1.58755e-13
17	rs17426174	43830938	C	G	33323	0.217763	0.207222	0.028072	1.56159e-13
17	rs62055871	43831112	A	G	33322	0.217754	0.207639	0.0280724	1.39761e-13
17	rs55645418	43832115	G	A	33323	0.217778	0.207478	0.0280718	1.45747e-13
17	rs35631660	43832337	G	A	33304	0.217391	0.208763	0.0280963	1.08377e-13
17	rs17426195	43832367	A	G	33305	0.217415	0.20821	0.0280957	1.25598e-13
17	rs35282504	43832618	A	G	33317	0.217682	0.208845	0.0280746	1.01511e-13
17	rs62055875	43832864	C	T	33314	0.217671	0.209142	0.0280756	9.38738e-14
17	rs62055876	43832940	G	A	33255	0.21702	0.207517	0.0281273	1.60953e-13
17	rs36047693	43833824	C	G	33317	0.217787	0.207711	0.0280735	1.37386e-13
17	rs34195569	43833921	A	G	33317	0.217787	0.207711	0.0280735	1.37386e-13
17	rs34579278	43833981	G	A	33312	0.217714	0.20812	0.0280807	1.2488e-13
17	rs34211253	43834074	G	C	33317	0.217787	0.207711	0.0280735	1.37386e-13
17	rs34008514	43834314	G	A	33317	0.217787	0.207711	0.0280735	1.37386e-13
17	rs12943085	43834482	A	G	33317	0.217787	0.207711	0.0280735	1.37386e-13
17	rs71363552	43834671	AC	A	33244	0.21813	0.208126	0.0280821	1.2503e-13
17	rs11079716	43834873	A	G	32846	0.221123	0.201376	0.0281188	7.97355e-13
17	rs7350923	43834970	T	C	33316	0.217778	0.207907	0.0280739	1.30448e-13
17	rs11079717	43835351	C	T	33314	0.217791	0.207971	0.0280744	1.28344e-13
17	rs62055878	43835854	A	C	33314	0.217761	0.207562	0.0280771	1.44015e-13
17	rs76669427	43836051	A	T	33304	0.217812	0.20773	0.0280796	1.3835e-13
17	rs143196316	43836109	AATT	A	33100	0.215453	0.203868	0.028271	5.54573e-13
17	rs74514268	43836191	A	G	33308	0.217725	0.206499	0.0280817	1.93101e-13
17	rs62055879	43836578	A	G	33297	0.217752	0.207161	0.0280848	1.62774e-13
17	rs12948216	43836673	T	C	33303	0.217698	0.206694	0.0280811	1.83084e-13
17	rs56013908	43836920	C	T	33293	0.217583	0.205645	0.0280902	2.46338e-13
17	rs56214516	43836953	C	A	32749	0.188861	0.204609	0.0299031	7.78791e-12
17	rs56168907	43837091	C	T	33295	0.217645	0.206928	0.0280841	1.72994e-13
17	rs55747440	43837115	G	A	33296	0.217654	0.206833	0.0280837	1.77289e-13
17	rs55801356	43837237	G	A	33294	0.217592	0.207512	0.0280898	1.49672e-13
17	rs62055883	43837446	G	C	33291	0.217581	0.208148	0.0280859	1.25244e-13
17	rs62055884	43837567	T	C	33300	0.217673	0.2066	0.0280823	1.8814e-13
17	rs79882507	43837782	G	A	33297	0.217662	0.20698	0.0280833	1.70331e-13
17	rs574194744	43837868	TTTATGTTATG	T	33160	0.216918	0.210311	0.0281818	8.48019e-14
17	rs78011262	43837917	C	T	31494	0.285975	0.156634	0.0264262	3.08071e-09
17	rs62055885	43838014	G	A	33289	0.217564	0.205973	0.0280916	2.2645e-13
17	rs28439278	43838071	T	C	33298	0.217671	0.206791	0.0280829	1.79e-13
17	rs12150621	43838482	T	G	33296	0.217654	0.206343	0.0280837	2.02018e-13
17	rs62055886	43838678	A	G	33255	0.21717	0.210672	0.0281232	6.83359e-14
17	rs62055887	43838710	C	T	33257	0.217157	0.210906	0.0281227	6.40743e-14
17	rs62055888	43838720	T	C	33123	0.213311	0.208643	0.0283418	1.81634e-13
17	rs62055889	43838919	A	G	33288	0.217511	0.205857	0.0280949	2.35039e-13
17	17:43839150_AT_A	43839150	A	AT	33204	0.217926	0.206248	0.0281232	2.2386e-13
17	rs71375313	43839253	A	G	33248	0.217021	0.206305	0.0281368	2.26362e-13
17	rs11079718	43839951	T	A	33095	0.216407	0.208615	0.0282418	1.5048e-13
17	rs11079719	43840006	G	T	32963	0.213998	0.208338	0.0284207	2.29293e-13
17	rs11079720	43840016	A	G	33025	0.213611	0.208465	0.0284138	2.18812e-13
17	rs11079721	43840107	A	C	33256	0.217374	0.20585	0.0281158	2.45212e-13
17	rs62055890	43840681	T	C	33287	0.217592	0.207451	0.0280895	1.52014e-13
17	rs111697872	43840726	CTT	C	33061	0.215178	0.212232	0.0282936	6.3301e-14
17	rs77849344	43840864	A	G	33298	0.217626	0.20667	0.0280834	1.85071e-13
17	rs74918686	43840899	C	G	33290	0.217513	0.205796	0.0280943	2.38542e-13
17	rs79545140	43840935	C	T	33290	0.217528	0.205844	0.0280941	2.35483e-13
17	17:43841356_CTT_C	43841356	C	CTT	32894	0.219478	0.203778	0.0281817	4.79911e-13
17	rs56369036	43841571	A	T	33302	0.217615	0.206184	0.0280823	2.10229e-13
17	rs138939613	43841624	GATGGATGA	G	33262	0.217185	0.209632	0.0281234	9.05343e-14
17	rs11079723	43841729	C	T	33292	0.2175	0.20724	0.0280889	1.60672e-13
17	rs11079724	43841912	T	C	33290	0.217738	0.205903	0.0280821	2.26458e-13
17	rs55707339	43842462	C	T	33269	0.217304	0.205921	0.0281102	2.38033e-13
17	rs62055893	43842494	G	A	33278	0.217381	0.205174	0.0281091	2.89498e-13
17	rs75257002	43843395	T	C	33233	0.216818	0.204592	0.0281459	3.62219e-13
17	rs62055894	43843943	A	G	33305	0.217625	0.206507	0.0280813	1.92498e-13
17	rs62055895	43844044	G	A	33305	0.217625	0.206507	0.0280813	1.92498e-13
17	rs62055896	43844201	T	C	33305	0.217625	0.206507	0.0280813	1.92498e-13
17	rs55725840	43844486	A	T	33305	0.217625	0.206507	0.0280813	1.92498e-13
17	rs56194509	43844559	G	T	33050	0.213404	0.202113	0.0283707	1.04837e-12
17	rs55657917	43844560	G	T	33049	0.21338	0.202619	0.0283738	9.26257e-13
17	rs56082319	43844798	A	G	33303	0.217698	0.20572	0.0280811	2.37274e-13
17	rs56109643	43844859	G	A	33306	0.217618	0.206451	0.028081	1.95306e-13
17	rs62055899	43844977	A	T	33294	0.217487	0.206815	0.0280909	1.80688e-13
17	rs62055900	43845002	G	C	33294	0.217487	0.206307	0.0280909	2.06901e-13
17	rs62055901	43845041	A	G	33298	0.217626	0.205806	0.0280834	2.32926e-13
17	rs58089049	43845480	T	C	33038	0.265921	0.157796	0.0263597	2.14736e-09
17	rs62055903	43846668	A	C	33307	0.217612	0.206594	0.0280808	1.87899e-13
17	rs111374028	43846820	A	G	33307	0.217612	0.206594	0.0280808	1.87899e-13
17	rs113934115	43847039	T	C	33307	0.217612	0.206594	0.0280808	1.87899e-13
17	rs113762994	43847095	T	C	33285	0.217545	0.208198	0.0280979	1.26546e-13
17	rs62055928	43847374	A	G	33306	0.217603	0.206595	0.0280812	1.87999e-13
17	rs570010559	43847569	T	TTTTGTTTG	32859	0.262698	0.163355	0.0265565	7.68772e-10
17	rs56268325	43847741	C	T	33311	0.217601	0.206755	0.0280797	1.79625e-13
17	rs56070245	43847868	C	T	33313	0.217618	0.206834	0.0280789	1.75617e-13
17	rs56387266	43847912	C	T	33313	0.217618	0.206834	0.0280789	1.75617e-13
17	rs34303488	43848181	T	C	33312	0.217609	0.206515	0.0280793	1.91367e-13
17	rs62055932	43848412	G	A	33284	0.217627	0.205332	0.0280973	2.71357e-13
17	rs62055933	43848461	A	G	33262	0.21711	0.206101	0.0281168	2.2986e-13
17	rs62055934	43848638	A	G	33095	0.216936	0.201753	0.0282112	8.58151e-13
17	17:43848646_AG_A	43848646	A	AG	33100	0.21648	0.204085	0.0282271	4.82645e-13
17	rs62055935	43848750	C	T	33135	0.214894	0.205177	0.0282992	4.15909e-13
17	rs62055936	43848761	A	T	33142	0.214909	0.205088	0.0282944	4.21832e-13
17	rs62055937	43848968	T	G	33231	0.216861	0.206068	0.0281436	2.44247e-13
17	rs76294809	43849327	A	G	33308	0.217665	0.205924	0.028075	2.22111e-13
17	rs75916678	43849366	C	T	33285	0.217666	0.207336	0.0280868	1.55965e-13
17	rs79730878	43849415	C	T	33082	0.221782	0.201308	0.027993	6.41571e-13
17	17:43849572_AT_A	43849572	A	AT	33271	0.217742	0.207826	0.0280951	1.39066e-13
17	rs62055938	43849656	A	C	33309	0.217644	0.206558	0.0280774	1.88471e-13
17	rs62055939	43849787	T	A	33309	0.217644	0.206558	0.0280774	1.88471e-13
17	rs62055940	43849896	G	A	33309	0.217644	0.206558	0.0280774	1.88471e-13
17	rs375912859	43850037	CTT	C	33112	0.218622	0.209608	0.0281217	9.08379e-14
17	rs76885724	43850519	T	C	33309	0.217644	0.206558	0.0280774	1.88471e-13
17	rs60814418	43850645	T	C	33227	0.220784	0.198868	0.0280025	1.23149e-12
17	rs113518470	43850932	T	C	33299	0.217484	0.209422	0.0280968	9.08219e-14
17	17:43850935_CA_C	43850935	C	CA	33097	0.214325	0.205266	0.028388	4.80362e-13
17	rs62055942	43850966	G	A	33309	0.217644	0.206558	0.0280774	1.88471e-13
17	rs62055943	43851018	C	T	33309	0.217644	0.206558	0.0280774	1.88471e-13
17	rs113246445	43851209	AT	A	33297	0.217557	0.208672	0.0280942	1.10598e-13
17	rs62055945	43851851	A	G	33313	0.217603	0.207141	0.0280791	1.61809e-13
17	rs62055946	43851971	A	C	33313	0.217603	0.207141	0.0280791	1.61809e-13
17	rs62055947	43852605	T	C	33239	0.216312	0.208305	0.0281817	1.45196e-13
17	rs62055948	43852621	C	T	33237	0.216295	0.20815	0.0281825	1.51554e-13
17	rs113871181	43852733	A	G	33254	0.216816	0.203385	0.0281347	4.86716e-13
17	rs111370985	43852742	C	T	33241	0.216826	0.202428	0.0281385	6.29318e-13
17	rs55787105	43853109	A	G	33306	0.217498	0.206696	0.0280847	1.84301e-13
17	rs62055950	43853133	C	T	33311	0.217586	0.206873	0.0280799	1.74123e-13
17	rs56043078	43853235	G	T	33313	0.217603	0.207141	0.0280791	1.61809e-13
17	rs77965652	43853457	G	A	33313	0.217603	0.207141	0.0280791	1.61809e-13
17	rs55849949	43853526	G	A	33313	0.217603	0.207141	0.0280791	1.61809e-13
17	rs56303031	43853922	A	G	33310	0.217787	0.207416	0.0280781	1.50026e-13
17	rs55991914	43854267	T	C	33313	0.217603	0.207141	0.0280791	1.61809e-13
17	rs62055955	43854340	G	A	33309	0.217674	0.207934	0.0280795	1.3096e-13
17	rs62055956	43854449	T	C	33271	0.217877	0.207241	0.0280864	1.59834e-13
17	rs62055957	43854536	A	C	33305	0.217715	0.207351	0.0280779	1.52627e-13
17	rs4074462	43855228	T	G	33292	0.218085	0.207529	0.0280803	1.4625e-13
17	17:43855501_AC_A	43855501	A	AC	33242	0.216744	0.209078	0.0281489	1.10632e-13
17	rs56371647	43855503	T	C	33273	0.217594	0.210165	0.028101	7.49296e-14
17	rs111878933	43856341	T	C	33185	0.215534	0.206334	0.0282615	2.85878e-13
17	rs111735741	43856372	A	G	33186	0.215513	0.206503	0.0282614	2.73449e-13
17	rs62057061	43856639	G	C	33331	0.21732	0.205779	0.0280742	2.30451e-13
17	rs62057062	43856710	A	G	33310	0.217532	0.20608	0.0280832	2.16493e-13
17	rs62057063	43856730	T	C	33273	0.217053	0.205796	0.0281264	2.53875e-13
17	rs62057064	43857033	T	C	33309	0.217539	0.20606	0.0280834	2.17716e-13
17	rs76830096	43857129	C	A	33312	0.217609	0.207265	0.0280793	1.56608e-13
17	rs111433752	43857989	G	T	32602	0.208177	0.202635	0.0288981	2.34876e-12
17	rs111664122	43857990	C	T	32599	0.208151	0.202487	0.0288995	2.44196e-12
17	rs62057065	43858187	T	G	33307	0.217522	0.208724	0.0280818	1.06391e-13
17	rs62057066	43858307	C	T	33083	0.214657	0.205995	0.0283405	3.63278e-13
17	rs62057067	43858326	T	C	33314	0.217611	0.207293	0.0280787	1.55258e-13
17	rs78917495	43858482	T	C	33303	0.217713	0.207976	0.0280809	1.29851e-13
17	rs62057068	43858629	G	A	33320	0.217632	0.207595	0.0280767	1.42642e-13
17	rs62057069	43859065	C	T	33327	0.217691	0.208205	0.028074	1.2045e-13
17	rs62057070	43859640	G	A	33330	0.217732	0.208767	0.0280702	1.02745e-13
17	rs62057071	43859691	G	C	33329	0.217723	0.208854	0.0280706	1.00452e-13
17	rs145503157	43859929	CACG	C	33291	0.217897	0.208832	0.0280802	1.03015e-13
17	rs62057073	43861117	T	C	33331	0.217635	0.206503	0.0280856	1.94345e-13
17	rs56319902	43871982	T	C	33331	0.21753	0.20988	0.0281038	8.14129e-14
17	rs55943044	43872228	A	G	33316	0.217208	0.209816	0.0281142	8.45737e-14
17	rs80184151	43879308	G	A	33331	0.217965	0.208337	0.0280601	1.13053e-13
17	rs17689378	43881790	T	C	33331	0.217995	0.20843	0.0280574	1.09668e-13
17	rs62057101	43885291	A	G	33317	0.217967	0.208038	0.0280667	1.24158e-13
17	rs62057103	43887480	C	T	33200	0.218404	0.207497	0.0280974	1.52561e-13
17	rs55915917	43892784	G	T	32961	0.213646	0.204521	0.0284408	6.42621e-13
17	rs55668363	43892788	A	G	32990	0.213186	0.205501	0.0284502	5.07787e-13
17	rs17689471	43892973	C	T	33318	0.2179	0.208494	0.0280696	1.10459e-13
17	17:43893146_CCCAGTTCAGTGTGT_C	43893146	C	CCCAGTTCAGTGTGT	33262	0.217095	0.205694	0.0281391	2.67363e-13
17	rs117365970	43893259	A	G	33258	0.21694	0.208517	0.0281518	1.29322e-13
17	rs117646503	43893260	C	T	33326	0.217908	0.208343	0.0280671	1.14466e-13
17	rs17762769	43893403	A	G	33326	0.217908	0.208343	0.0280671	1.14466e-13
17	rs8072451	43893716	T	C	33191	0.21652	0.20756	0.0282089	1.86704e-13
17	rs8073146	43893751	G	A	33171	0.216288	0.208741	0.0282274	1.41438e-13
17	rs28364025	43894102	C	T	33323	0.217958	0.208657	0.0280675	1.05259e-13
17	rs28364023	43894159	T	C	33326	0.217908	0.208343	0.0280671	1.14466e-13
17	rs55757142	43894485	GA	G	33244	0.216806	0.208455	0.0281427	1.29138e-13
17	rs55779147	43894510	A	G	33326	0.217908	0.208343	0.0280671	1.14466e-13
17	rs56357543	43894547	T	C	33316	0.217673	0.208176	0.0280848	1.24026e-13
17	rs56099546	43894609	G	A	33316	0.217673	0.208176	0.0280848	1.24026e-13
17	rs739645	43894990	G	T	33325	0.217854	0.20774	0.0280728	1.36156e-13
17	rs739644	43895008	G	C	33327	0.217901	0.208291	0.0280669	1.16025e-13
17	rs113651837	43895168	TG	T	33247	0.218381	0.208294	0.0280811	1.19269e-13
17	rs4564621	43895501	C	G	33321	0.217821	0.206581	0.0280744	1.86228e-13
17	rs2316763	43895530	T	C	33317	0.217787	0.206896	0.028076	1.71699e-13
17	rs2316764	43895602	G	T	33310	0.217682	0.20858	0.0280816	1.10546e-13
17	rs4277389	43895653	G	A	33314	0.217716	0.208264	0.02808	1.19986e-13
17	rs4566211	43895696	A	G	33317	0.217787	0.206896	0.028076	1.71699e-13
17	rs4566212	43895751	A	G	33318	0.217795	0.206857	0.0280756	1.73398e-13
17	rs4309444	43895797	C	T	33311	0.217691	0.20854	0.0280812	1.11649e-13
17	rs62057107	43896032	T	C	33318	0.21781	0.210262	0.028073	6.89555e-14
17	rs12150390	43896228	C	T	33327	0.217901	0.208291	0.0280669	1.16025e-13
17	rs17689608	43896528	G	C	33320	0.217797	0.209974	0.0280725	7.44821e-14
17	rs62057108	43896616	C	T	33320	0.217797	0.209974	0.0280725	7.44821e-14
17	rs62057109	43896637	C	T	33320	0.217797	0.209974	0.0280725	7.44821e-14
17	rs78074121	43896690	C	T	33314	0.217926	0.209522	0.0280681	8.34291e-14
17	rs62057110	43896734	C	T	33320	0.217797	0.209974	0.0280725	7.44821e-14
17	17:43896862_CT_C	43896862	C	CT	32687	0.189035	0.20619	0.0299176	5.50446e-12
17	17:43897026_TGGAG_T	43897026	T	TGGAG	33323	0.217733	0.208661	0.0280747	1.06686e-13
17	rs62057111	43897130	G	A	33321	0.217956	0.208115	0.0280657	1.21351e-13
17	rs62057112	43897202	A	T	33326	0.217878	0.207989	0.0280674	1.25964e-13
17	rs78587102	43897246	G	A	33326	0.217878	0.207989	0.0280674	1.25964e-13
17	rs62057113	43897449	T	A	33320	0.217797	0.209974	0.0280725	7.44821e-14
17	rs78506181	43897480	G	A	33325	0.217929	0.207508	0.0280647	1.42583e-13
17	rs79600142	43897722	C	T	33326	0.217683	0.208541	0.0280768	1.10638e-13
17	17:43898362_AAGG_A	43898362	A	AAGG	33271	0.217742	0.209207	0.0281	9.68926e-14
17	rs111739681	43898459	T	C	33320	0.217602	0.210067	0.0280794	7.36643e-14
17	rs17762882	43898887	C	T	33317	0.217832	0.210191	0.028073	7.03081e-14
17	rs17689653	43898963	T	A	33318	0.21784	0.210219	0.0280727	6.97191e-14
17	rs17762912	43899161	C	A	33316	0.217658	0.209495	0.0280801	8.6113e-14
17	rs62057114	43899401	T	C	33314	0.217731	0.209857	0.0280774	7.7671e-14
17	rs62057115	43899417	C	G	33314	0.217731	0.209857	0.0280774	7.7671e-14
17	rs78917479	43899611	T	C	33315	0.21774	0.209581	0.0280771	8.36289e-14
17	rs62057116	43899655	C	T	33313	0.217708	0.209718	0.0280804	8.11227e-14
17	rs62057117	43899657	G	C	33309	0.217674	0.210017	0.028082	7.50552e-14
17	rs62057118	43899727	G	A	33306	0.217543	0.210415	0.0280892	6.83585e-14
17	rs62057119	43899736	A	G	33309	0.217584	0.209553	0.0280854	8.5685e-14
17	rs17762954	43899786	T	C	33310	0.217592	0.209562	0.028085	8.54014e-14
17	rs55979424	43900081	T	C	33285	0.217801	0.208888	0.0280879	1.03026e-13
17	rs112460810	43900215	TAA	T	33324	0.217846	0.207892	0.0280708	1.30174e-13
17	rs55638417	43900434	G	A	33321	0.217731	0.209263	0.0280729	9.03591e-14
17	rs79501144	43900697	T	C	33324	0.217831	0.209902	0.0280685	7.53511e-14
17	rs62057121	43900760	A	G	32903	0.210893	0.209415	0.0285836	2.36377e-13
17	rs112137135	43900817	G	A	33321	0.217851	0.209877	0.0280692	7.59692e-14
17	rs62057122	43901001	T	C	33316	0.217793	0.209752	0.0280737	7.92983e-14
17	rs62057123	43901238	G	A	33324	0.217831	0.209902	0.0280685	7.53511e-14
17	rs62057143	43901528	C	T	33331	0.217935	0.208219	0.0280629	1.1736e-13
17	rs62057144	43901558	G	A	33331	0.21795	0.208052	0.0280627	1.22696e-13
17	rs4335809	43902216	T	C	33330	0.217942	0.208193	0.0280631	1.18237e-13
17	rs4341787	43902505	T	C	33330	0.217942	0.208193	0.0280631	1.18237e-13
17	rs4523962	43902522	A	G	33330	0.217942	0.208193	0.0280631	1.18237e-13
17	rs4327090	43902541	G	A	32409	0.188312	0.200555	0.0301099	2.72443e-11
17	rs3885074	43902738	A	C	33330	0.217942	0.208193	0.0280631	1.18237e-13
17	rs3885075	43902799	G	A	33330	0.217942	0.208193	0.0280631	1.18237e-13
17	rs41280116	43902842	T	C	33330	0.217942	0.208193	0.0280631	1.18237e-13
17	rs34283254	43902861	A	C	33330	0.217942	0.208193	0.0280631	1.18237e-13
17	rs1912151	43902944	T	C	33330	0.217957	0.208245	0.028063	1.16546e-13
17	rs1396862	43902997	A	G	33330	0.217942	0.208193	0.0280631	1.18237e-13
17	rs41280118	43903089	T	C	33329	0.217933	0.207287	0.0280659	1.51618e-13
17	rs62057146	43903106	G	A	33325	0.217869	0.207039	0.0280727	1.64206e-13
17	rs62057147	43903298	A	G	33283	0.218325	0.208626	0.0280708	1.06864e-13
17	rs17763050	43903336	A	G	33209	0.216267	0.20533	0.0281988	3.30107e-13
17	rs62057148	43903485	C	G	33329	0.217933	0.207287	0.0280659	1.51618e-13
17	rs62057149	43903546	G	A	33329	0.217933	0.207287	0.0280659	1.51618e-13
17	rs62057150	43903548	T	C	33329	0.217933	0.207287	0.0280659	1.51618e-13
17	rs62057151	43903842	T	C	33158	0.225089	0.202108	0.027825	3.77075e-13
17	rs62057152	43904110	C	G	33329	0.217918	0.207235	0.0280661	1.53809e-13
17	rs17689824	43904397	T	C	33329	0.217918	0.207235	0.0280661	1.53809e-13
17	rs62057153	43904528	C	T	33328	0.217925	0.207299	0.0280663	1.51271e-13
17	rs62057154	43904610	T	C	33328	0.217925	0.207299	0.0280663	1.51271e-13
17	rs62057155	43904673	T	C	33328	0.217925	0.207299	0.0280663	1.51271e-13
17	rs62057156	43904948	C	G	33328	0.217925	0.207299	0.0280663	1.51271e-13
17	rs78872653	43905134	A	G	33329	0.217918	0.207235	0.0280661	1.53809e-13
17	rs62057157	43905313	C	G	33328	0.217925	0.207299	0.0280663	1.51271e-13
17	rs17763086	43905481	G	T	33327	0.217916	0.207012	0.0280667	1.63448e-13
17	rs17425752	43906726	C	A	33290	0.217648	0.206046	0.0280904	2.21563e-13
17	rs17689882	43906828	A	G	33331	0.2175	0.206933	0.028087	1.73783e-13
17	rs62057158	43907143	A	G	33326	0.217863	0.207253	0.02807	1.54251e-13
17	rs3029044	43907641	CAGGTGG	C	33325	0.217749	0.208299	0.0280739	1.17417e-13
17	rs1876831	43907745	T	C	33327	0.217886	0.206957	0.0280695	1.66778e-13
17	rs16940665	43907896	C	T	33327	0.217886	0.206957	0.0280695	1.66778e-13
17	rs16940668	43907966	A	G	33324	0.217831	0.206871	0.0280758	1.72812e-13
17	rs16940671	43908151	T	C	33258	0.2167	0.203935	0.0281471	4.31393e-13
17	rs16940672	43908152	T	C	33258	0.21673	0.203856	0.0281467	4.40158e-13
17	17:43908476_GT_G	43908476	G	GT	33325	0.217899	0.207926	0.0280651	1.27543e-13
17	rs55763795	43908773	C	G	33327	0.217886	0.206957	0.0280695	1.66778e-13
17	rs55865707	43908826	G	T	33327	0.217886	0.206957	0.0280695	1.66778e-13
17	rs62054760	43908989	T	C	33150	0.215535	0.206579	0.0282498	2.62061e-13
17	rs62054761	43909008	T	C	33149	0.215527	0.206786	0.0282502	2.48299e-13
17	rs62054762	43909022	T	G	33149	0.215527	0.206786	0.0282502	2.48299e-13
17	rs17689918	43910088	A	G	33316	0.217838	0.206775	0.0280806	1.7898e-13
17	rs17763199	43910183	A	G	33314	0.217776	0.206748	0.028077	1.78997e-13
17	rs62054763	43910262	G	C	33326	0.217893	0.206725	0.0280697	1.77565e-13
17	rs16940674	43910507	T	C	33326	0.217893	0.206725	0.0280697	1.77565e-13
17	rs16940676	43911036	A	G	33326	0.217878	0.206782	0.0280699	1.74926e-13
17	rs1876830	43911352	T	C	33326	0.217893	0.206725	0.0280697	1.77565e-13
17	rs41457044	43911424	T	C	33325	0.217884	0.206809	0.0280701	1.7374e-13
17	rs1876829	43911443	C	T	33326	0.217893	0.206725	0.0280697	1.77565e-13
17	rs1876828	43911525	T	C	33326	0.217893	0.206725	0.0280697	1.77565e-13
17	rs1876827	43911832	C	T	33326	0.217893	0.206725	0.0280697	1.77565e-13
17	rs16940677	43911898	T	C	33323	0.217853	0.206666	0.0280735	1.81712e-13
17	rs16940681	43912159	C	G	33313	0.217738	0.208205	0.0280801	1.21915e-13
17	rs112691859	43912267	TG	T	33001	0.213494	0.203616	0.0284075	7.62713e-13
17	rs28364021	43912282	T	C	33326	0.217893	0.206725	0.0280697	1.77565e-13
17	rs2316765	43912454	C	T	33328	0.217925	0.206789	0.0280663	1.73371e-13
17	rs878886	43912490	G	C	33328	0.217925	0.206789	0.0280663	1.73371e-13
17	rs878887	43912582	T	C	33326	0.217908	0.206795	0.0280671	1.73379e-13
17	rs878888	43912635	G	A	33326	0.217908	0.206795	0.0280671	1.73379e-13
17	rs4525537	43912723	C	T	33326	0.217908	0.206795	0.0280671	1.73379e-13
17	rs4640231	43912786	C	G	33326	0.217908	0.206795	0.0280671	1.73379e-13
17	rs4482334	43912830	C	T	33326	0.217908	0.206795	0.0280671	1.73379e-13
17	rs56127111	43913315	T	C	33328	0.217925	0.206789	0.0280663	1.73371e-13
17	17:43913360_TGAGGGCAGGAGG_T	43913360	T	TGAGGGCAGGAGG	33272	0.217345	0.207778	0.0281187	1.47582e-13
17	rs75104593	43913557	G	T	32842	0.211848	0.202316	0.0285851	1.46586e-12
17	rs74998289	43913558	G	T	32842	0.211832	0.201726	0.0285879	1.70928e-12
17	rs10445362	43914554	A	C	33329	0.217933	0.206958	0.0280659	1.65573e-13
17	rs10445363	43914558	A	G	33329	0.217933	0.206958	0.0280659	1.65573e-13
17	rs62054802	43914598	C	G	33329	0.217933	0.206958	0.0280659	1.65573e-13
17	rs62054803	43914728	T	G	33329	0.217933	0.206958	0.0280659	1.65573e-13
17	rs62054804	43914809	T	C	33326	0.218103	0.206237	0.0280578	1.97547e-13
17	17:43914979_AC_A	43914979	A	AC	33181	0.2177	0.205991	0.0281424	2.48741e-13
17	rs572543580	43914981	G	C	33182	0.217708	0.206097	0.028142	2.41632e-13
17	17:43914990_AAC_A	43914990	A	AAC	33283	0.217258	0.207032	0.0281163	1.79244e-13
17	rs62054805	43915054	G	A	33329	0.217933	0.206958	0.0280659	1.65573e-13
17	rs62054806	43915312	T	C	33329	0.217933	0.206958	0.0280659	1.65573e-13
17	rs62054807	43915497	T	C	33204	0.287209	0.145971	0.0257496	1.43728e-08
17	rs10445364	43916356	A	G	33329	0.217933	0.206958	0.0280659	1.65573e-13
17	rs10445333	43916509	G	A	33329	0.217933	0.206958	0.0280659	1.65573e-13
17	rs17690176	43916773	C	A	33322	0.217904	0.206343	0.0280708	1.97012e-13
17	rs78328427	43916932	A	G	33322	0.217859	0.207124	0.0280713	1.60067e-13
17	rs77692262	43917086	G	A	33329	0.217918	0.206853	0.0280661	1.70343e-13
17	rs56023973	43917776	T	G	33327	0.217916	0.206945	0.0280667	1.66425e-13
17	rs17763515	43917818	A	G	33326	0.217923	0.206861	0.0280669	1.703e-13
17	rs17763533	43918190	C	T	33329	0.217933	0.206958	0.0280659	1.65573e-13
17	rs62054809	43918239	T	C	33321	0.217866	0.205827	0.028069	2.25245e-13
17	17:43918301_GCCAGGAGTTCGAGA_G	43918301	G	GCCAGGAGTTCGAGA	33293	0.217478	0.205312	0.0281036	2.76138e-13
17	rs112583797	43918418	G	A	33329	0.217933	0.206958	0.0280659	1.65573e-13
17	rs74922289	43918524	G	A	33329	0.217933	0.206958	0.0280659	1.65573e-13
17	rs56971664	43918613	C	T	33314	0.218212	0.205975	0.0280675	2.15925e-13
17	rs62054811	43918651	G	C	33325	0.217884	0.206456	0.0280676	1.89969e-13
17	rs2316766	43919068	T	G	32606	0.208198	0.212654	0.0288832	1.8045e-13
17	rs2316767	43919070	C	T	32606	0.208198	0.212654	0.0288832	1.8045e-13
17	rs2316768	43919073	T	G	32606	0.208198	0.212654	0.0288832	1.8045e-13
17	rs2106786	43919096	G	A	32862	0.211521	0.211201	0.0285933	1.509e-13
17	rs2106785	43919105	T	C	32966	0.212931	0.206593	0.0284328	3.70279e-13
17	rs56150806	43919301	C	T	33329	0.217933	0.206958	0.0280659	1.65573e-13
17	rs17690314	43919884	G	T	33329	0.217933	0.206958	0.0280659	1.65573e-13
17	17:43920219_AAAG_A	43920219	A	AAAG	33276	0.218476	0.206885	0.0280689	1.69848e-13
17	rs56233672	43920300	C	T	33329	0.217933	0.206958	0.0280659	1.65573e-13
17	rs56354807	43920378	T	C	33329	0.217933	0.206958	0.0280659	1.65573e-13
17	rs55718212	43920411	C	T	33329	0.217933	0.206958	0.0280659	1.65573e-13
17	rs17690326	43920974	C	T	33329	0.217933	0.206958	0.0280659	1.65573e-13
17	rs17763596	43921210	T	G	33328	0.217925	0.20698	0.0280663	1.64727e-13
17	rs62054814	43921572	A	T	33329	0.217933	0.206958	0.0280659	1.65573e-13
17	rs17763634	43921754	C	T	33322	0.217829	0.208641	0.0280716	1.06588e-13
17	rs62621252	43922942	C	T	33331	0.218685	0.205733	0.0280527	2.23733e-13
17	rs62054815	43923266	A	G	33331	0.21789	0.20749	0.0280707	1.44948e-13
17	rs12185233	43923654	C	G	33331	0.21855	0.209287	0.0280712	8.94757e-14
17	rs12185268	43923683	G	A	33331	0.21804	0.208839	0.0280618	9.90884e-14
17	rs12185235	43923703	T	C	33318	0.21775	0.20591	0.028076	2.23337e-13
17	rs11079725	43923934	C	T	33331	0.21795	0.208149	0.0280627	1.19545e-13
17	rs12373123	43924073	C	T	33331	0.21801	0.207846	0.0280597	1.28922e-13
17	rs12373139	43924130	A	G	33331	0.21795	0.208149	0.0280627	1.19545e-13
17	rs12373142	43924200	G	C	33161	0.215283	0.209545	0.0282767	1.25812e-13
17	rs12373124	43924219	C	T	33146	0.215064	0.208556	0.0282988	1.70897e-13
17	rs12373140	43924231	A	G	33146	0.215064	0.208556	0.0282988	1.70897e-13
17	rs12373168	43924337	C	A	33298	0.220314	0.205265	0.0279882	2.23429e-13
17	rs17690661	43924521	A	G	33327	0.217961	0.207984	0.0280638	1.25258e-13
17	rs55943825	43924776	T	C	33327	0.217961	0.207984	0.0280638	1.25258e-13
17	rs17690679	43924803	G	A	33327	0.217931	0.208558	0.0280641	1.07391e-13
17	rs17690703	43925297	T	C	33331	0.255843	0.166778	0.0265228	3.21384e-10
17	rs17769490	43925605	A	G	33324	0.218431	0.206281	0.0279845	1.69052e-13
17	rs77063768	43925729	G	A	33324	0.218431	0.206281	0.0279845	1.69052e-13
17	rs62054817	43925966	A	G	33317	0.218492	0.20523	0.027986	2.24568e-13
17	rs62054818	43926056	C	A	33324	0.218431	0.206281	0.0279845	1.69052e-13
17	17:43926093_GATGA_G	43926093	G	GATGA	32607	0.221992	0.211317	0.0281563	6.1367e-14
17	rs62054819	43926149	G	A	33313	0.218218	0.206084	0.0280021	1.84465e-13
17	rs62054820	43926755	G	A	33319	0.218419	0.206373	0.0279862	1.65458e-13
17	rs56113217	43926948	G	A	33283	0.217904	0.208663	0.0280337	9.82072e-14
17	rs56269136	43926992	T	C	33288	0.218022	0.209675	0.0280286	7.39051e-14
17	rs56385754	43927255	T	G	33316	0.218439	0.206327	0.0279893	1.68541e-13
17	rs17769552	43927290	A	G	33165	0.214383	0.20686	0.0282411	2.3931e-13
17	rs62054822	43927708	G	A	33308	0.218821	0.206994	0.0279829	1.39146e-13
17	rs885639	43928614	G	T	33273	0.219322	0.204667	0.0279859	2.60846e-13
17	17:43928629_GCACA_G	43928629	G	GCACA	33200	0.218163	0.207052	0.0281048	1.74347e-13
17	rs62054823	43929029	G	A	33274	0.217753	0.206028	0.0280356	1.99988e-13
17	rs62054824	43929992	T	C	33306	0.217904	0.207778	0.0280732	1.34867e-13
17	rs62054825	43930033	A	G	33306	0.217919	0.207948	0.028073	1.28808e-13
17	rs79589869	43930238	A	C	33261	0.217251	0.20918	0.0281303	1.03694e-13
17	rs2316769	43930798	G	A	33311	0.217946	0.20763	0.0280688	1.39083e-13
17	rs2873268	43930955	A	G	33296	0.217819	0.206997	0.0280819	1.69111e-13
17	rs4340365	43930980	T	C	33291	0.217717	0.206882	0.0280894	1.76979e-13
17	rs2873269	43931122	T	C	33304	0.217872	0.207199	0.0280765	1.58543e-13
17	rs56026128	43931244	C	G	33286	0.217674	0.205699	0.0280913	2.43391e-13
17	rs56329743	43931245	A	G	33300	0.217853	0.206571	0.0280755	1.87096e-13
17	rs56288604	43931380	G	A	33303	0.217908	0.207062	0.0280716	1.62845e-13
17	rs17690987	43931626	C	T	33305	0.21785	0.206586	0.028074	1.85801e-13
17	17:43931855_GAGAGAGAC_G	43931855	G	GAGAGAGAC	32411	0.222903	0.208023	0.028218	1.68074e-13
17	rs56146262	43931907	A	C	33290	0.217588	0.206712	0.0280984	1.88485e-13
17	rs55942528	43932028	G	A	33273	0.217909	0.20645	0.0280952	2.00879e-13
17	rs56254732	43932049	T	C	33277	0.217748	0.20612	0.0280982	2.20557e-13
17	rs56323304	43932129	T	C	33225	0.217532	0.203282	0.0281186	4.8497e-13
17	rs55751924	43932155	G	A	33245	0.217386	0.208118	0.0281288	1.37477e-13
17	rs55660209	43932173	G	A	33137	0.216646	0.210722	0.0282066	7.97938e-14
17	rs113856644	43932277	A	G	33305	0.217865	0.206467	0.0280714	1.90848e-13
17	rs62054831	43932381	T	C	33291	0.217641	0.205381	0.0280877	2.62988e-13
17	rs4627402	43932741	T	C	32834	0.211854	0.213862	0.0285669	7.08106e-14
17	rs10445365	43932789	T	C	31093	0.167031	0.240816	0.0323166	9.20999e-14
17	rs10445366	43932797	C	G	31093	0.167031	0.240816	0.0323166	9.20999e-14
17	rs10445367	43932798	T	G	30930	0.156693	0.233026	0.0331724	2.14522e-12
17	rs10445368	43933171	T	C	32771	0.209438	0.206098	0.0287623	7.74736e-13
17	17:43933190_GTTTTTA_G	43933190	G	GTTTTTA	32659	0.209575	0.201668	0.0287963	2.50075e-12
17	rs62054832	43933579	A	C	33278	0.217817	0.209519	0.0280898	8.72605e-14
17	rs62054833	43933673	C	T	33301	0.217861	0.209638	0.0280727	8.16107e-14
17	rs142955985	43933790	T	G	32700	0.207752	0.21502	0.0288913	9.88921e-14
17	rs80209523	43933830	T	G	32664	0.207216	0.213605	0.0289376	1.56423e-13
17	rs78993847	43933834	T	G	32664	0.207216	0.213605	0.0289376	1.56423e-13
17	rs76563578	43933879	G	C	33303	0.217893	0.207686	0.0280766	1.39163e-13
17	rs370644144	43933956	GTGTTTGTTTGTT	G	33304	0.217872	0.20814	0.0280716	1.2198e-13
17	rs111962225	43934016	C	G	33300	0.217943	0.208498	0.0280721	1.109e-13
17	rs113093579	43934116	G	T	33300	0.217823	0.208546	0.0280758	1.10282e-13
17	rs62054834	43934314	C	T	33303	0.217923	0.208514	0.0280714	1.10257e-13
17	17:43934587_GT_G	43934587	G	GT	33319	0.217999	0.20905	0.0280585	9.29838e-14
17	rs62054835	43934672	C	A	33312	0.217985	0.208962	0.0280607	9.56625e-14
17	rs10445369	43934776	G	A	33312	0.217985	0.208801	0.0280607	9.99037e-14
17	rs10445334	43934826	G	T	33311	0.218036	0.208954	0.0280605	9.58158e-14
17	rs10445335	43934896	A	T	33314	0.218076	0.207865	0.0280568	1.27508e-13
17	rs10445336	43934948	G	A	33316	0.218093	0.207805	0.028056	1.29381e-13
17	rs10445370	43935118	A	G	33324	0.218056	0.208181	0.028054	1.16477e-13
17	rs55996632	43935888	T	C	33331	0.21807	0.207626	0.0280517	1.34623e-13
17	rs55886302	43936011	G	A	33325	0.218065	0.208374	0.0280536	1.10482e-13
17	rs56136075	43936298	A	C	33325	0.218065	0.208374	0.0280536	1.10482e-13
17	rs62054839	43936804	G	A	33220	0.216481	0.205996	0.0281585	2.56253e-13
17	rs62054840	43936812	A	G	33224	0.216515	0.205738	0.028152	2.70931e-13
17	rs62054841	43937104	A	G	33326	0.218073	0.208393	0.0280532	1.09851e-13
17	rs62054842	43937162	T	C	33326	0.218073	0.208393	0.0280532	1.09851e-13
17	rs62054843	43937184	C	T	33324	0.218101	0.208037	0.0280535	1.20959e-13
17	rs62054844	43937333	G	T	33326	0.218073	0.208393	0.0280532	1.09851e-13
17	rs76627340	43937460	A	G	33323	0.218108	0.207911	0.0280513	1.24571e-13
17	rs75945623	43937505	T	C	33319	0.218164	0.208296	0.0280519	1.12471e-13
17	rs79889833	43937633	G	A	33323	0.218108	0.207911	0.0280513	1.24571e-13
17	rs77625338	43937671	T	C	33323	0.218108	0.207911	0.0280513	1.24571e-13
17	rs77489223	43937736	T	C	33323	0.218108	0.207911	0.0280513	1.24571e-13
17	rs55888391	43938107	G	A	33326	0.218073	0.208393	0.0280532	1.09851e-13
17	rs74872829	43938394	G	A	33294	0.217351	0.207559	0.0281095	1.53675e-13
17	rs76329216	43938499	A	G	33326	0.218073	0.208393	0.0280532	1.09851e-13
17	rs62054846	43938634	G	A	33326	0.218073	0.208393	0.0280532	1.09851e-13
17	rs55646970	43938796	G	A	33326	0.218073	0.208393	0.0280532	1.09851e-13
17	rs55673092	43938882	A	G	33326	0.218073	0.208393	0.0280532	1.09851e-13
17	rs56347602	43939255	C	T	33325	0.218065	0.208216	0.0280536	1.15297e-13
17	rs56026524	43939389	T	C	32588	0.208052	0.202259	0.0289018	2.59403e-12
17	rs56100710	43939395	T	A	32461	0.205693	0.207932	0.0291001	8.97413e-13
17	rs56026232	43939399	C	A	32462	0.205702	0.207769	0.0290997	9.33996e-13
17	rs56249080	43939432	T	G	33325	0.21805	0.207803	0.0280562	1.29504e-13
17	rs56227067	43939609	T	A	33298	0.217701	0.206407	0.0280826	1.98185e-13
17	rs55719714	43939638	A	G	33297	0.217707	0.206548	0.0280828	1.9098e-13
17	rs56299858	43939659	A	G	33296	0.217699	0.206238	0.0280832	2.07596e-13
17	rs62054857	43939936	A	G	33324	0.218041	0.207596	0.0280566	1.3702e-13
17	rs75210307	43940012	C	T	32794	0.210328	0.209694	0.0287008	2.74808e-13
17	rs74944644	43940020	C	T	32795	0.210337	0.209625	0.0287004	2.79498e-13
17	rs79412431	43940021	A	G	32785	0.210111	0.207982	0.0287197	4.42793e-13
17	rs62054858	43940188	C	T	33324	0.218041	0.207596	0.0280566	1.3702e-13
17	rs79406732	43940497	T	C	33294	0.217487	0.205993	0.0280885	2.23877e-13
17	rs62054859	43940685	A	G	33324	0.218041	0.207596	0.0280566	1.3702e-13
17	rs62055460	43940825	C	G	33324	0.218041	0.207596	0.0280566	1.3702e-13
17	rs62055461	43941350	T	C	33324	0.218041	0.207596	0.0280566	1.3702e-13
17	rs62055462	43941476	C	A	33324	0.218041	0.207596	0.0280566	1.3702e-13
17	rs62055463	43941491	G	A	33324	0.218041	0.207596	0.0280566	1.3702e-13
17	rs77652965	43941608	G	C	33324	0.218041	0.207596	0.0280566	1.3702e-13
17	rs75690239	43941710	T	C	33323	0.218063	0.207758	0.0280566	1.31209e-13
17	rs62055464	43941858	G	T	33324	0.218041	0.207596	0.0280566	1.3702e-13
17	rs62055465	43942046	A	T	33324	0.218041	0.207596	0.0280566	1.3702e-13
17	rs62055466	43942656	A	G	33324	0.218041	0.207596	0.0280566	1.3702e-13
17	rs62055467	43942820	C	T	33324	0.218041	0.207596	0.0280566	1.3702e-13
17	rs62055468	43943000	C	A	33320	0.218022	0.207373	0.028058	1.45862e-13
17	rs62055469	43943655	C	A	33316	0.218048	0.207412	0.0280589	1.44615e-13
17	rs62055470	43943657	G	A	33316	0.218048	0.207412	0.0280589	1.44615e-13
17	rs62055471	43943755	C	T	33316	0.218048	0.207412	0.0280589	1.44615e-13
17	rs56327054	43943957	C	G	33320	0.218067	0.207635	0.0280575	1.35847e-13
17	rs56036719	43943974	T	C	33324	0.218041	0.207596	0.0280566	1.3702e-13
17	rs55781174	43944158	T	C	33324	0.218041	0.207596	0.0280566	1.3702e-13
17	rs12150223	43944204	C	T	33324	0.218041	0.207596	0.0280566	1.3702e-13
17	rs12150516	43944519	T	C	33323	0.218033	0.207784	0.0280569	1.30369e-13
17	rs62055475	43945106	C	T	33323	0.218033	0.207784	0.0280569	1.30369e-13
17	rs62055476	43945495	G	A	33324	0.218041	0.207596	0.0280566	1.3702e-13
17	rs62055477	43945687	A	C	33323	0.218018	0.207517	0.0280595	1.40773e-13
17	rs78637438	43945855	A	G	33323	0.218018	0.207517	0.0280595	1.40773e-13
17	rs2316771	43945931	C	T	33323	0.218018	0.207517	0.0280595	1.40773e-13
17	rs62055478	43945938	T	C	33323	0.218018	0.207517	0.0280595	1.40773e-13
17	rs1078830	43946112	C	T	33324	0.218041	0.207596	0.0280566	1.3702e-13
17	rs753235	43946223	A	G	33239	0.219471	0.202809	0.0280505	4.82461e-13
17	rs886249	43946291	G	A	31896	0.190087	0.195928	0.030193	8.62943e-11
17	rs753236	43946318	C	T	32857	0.218431	0.210911	0.0282333	8.00189e-14
17	rs2316772	43946423	C	A	33264	0.217878	0.208804	0.028086	1.05001e-13
17	rs2316773	43946536	T	C	33317	0.218132	0.208509	0.0280553	1.0691e-13
17	rs2316774	43946642	C	T	33319	0.218089	0.208049	0.0280576	1.21563e-13
17	rs739643	43946707	C	T	33318	0.21814	0.207728	0.0280573	1.32454e-13
17	rs739642	43946838	A	C	33325	0.21805	0.207756	0.0280562	1.31163e-13
17	rs757055	43946875	T	C	33314	0.217926	0.207483	0.0280656	1.43803e-13
17	rs75676226	43947171	A	G	32983	0.213928	0.210286	0.0283901	1.2917e-13
17	17:43947176_AC_A	43947176	A	AC	32992	0.214037	0.211251	0.0283809	9.81126e-14
17	rs56398500	43947488	G	A	33325	0.21805	0.207756	0.0280562	1.31163e-13
17	rs552290972	43947883	G	T	31817	0.195289	0.216716	0.0299272	4.43967e-13
17	rs56289364	43947928	G	A	33324	0.218041	0.208031	0.0280566	1.21907e-13
17	rs62055483	43948040	T	C	33325	0.21805	0.207756	0.0280562	1.31163e-13
17	rs78238042	43948159	A	G	33325	0.21805	0.207756	0.0280562	1.31163e-13
17	rs6503451	43948347	C	T	30225	0.310405	0.156605	0.0264992	3.42545e-09
17	rs55673340	43948733	T	C	33324	0.218041	0.208031	0.0280566	1.21907e-13
17	rs55967721	43948977	A	G	33234	0.217037	0.210332	0.0281408	7.7638e-14
17	rs77092481	43949008	T	C	33324	0.218041	0.208031	0.0280566	1.21907e-13
17	rs62055486	43949092	G	T	33317	0.218027	0.207879	0.0280588	1.27545e-13
17	rs34739559	43949342	A	G	33050	0.217549	0.208956	0.028196	1.25531e-13
17	rs34097347	43949448	A	C	33064	0.214826	0.203378	0.0283293	7.0194e-13
17	rs2106784	43949892	T	C	33324	0.218056	0.208339	0.0280564	1.12176e-13
17	rs2158072	43950195	C	T	33325	0.21805	0.208227	0.0280562	1.15563e-13
17	rs9898399	43950322	G	A	32596	0.344383	0.14838	0.0247578	2.0568e-09
17	rs62055488	43950394	T	C	33326	0.218058	0.207951	0.0280558	1.24345e-13
17	rs62055489	43950441	A	C	33061	0.214664	0.211884	0.0283371	7.58954e-14
17	17:43950444_CA_C	43950444	C	CA	32943	0.212534	0.20651	0.0285061	4.34265e-13
17	rs62055490	43950533	G	A	33326	0.218058	0.207951	0.0280558	1.24345e-13
17	rs10491140	43950976	T	G	33326	0.218058	0.207951	0.0280558	1.24345e-13
17	rs62055491	43951120	C	T	33326	0.218058	0.207951	0.0280558	1.24345e-13
17	rs34416056	43951220	G	T	33326	0.218058	0.207951	0.0280558	1.24345e-13
17	rs62055492	43951345	A	C	33325	0.218065	0.207938	0.028056	1.24852e-13
17	17:43951599_CAGAT_C	43951599	C	CAGAT	33251	0.217212	0.210385	0.0281289	7.47043e-14
17	rs2055794	43951717	A	G	33319	0.217969	0.209379	0.0280588	8.51281e-14
17	rs2055795	43951995	T	C	33320	0.217977	0.209571	0.0280584	8.07486e-14
17	rs2055796	43952191	T	A	33320	0.217977	0.209571	0.0280584	8.07486e-14
17	rs80348388	43952634	T	A	33327	0.218066	0.208144	0.0280554	1.1799e-13
17	rs62055493	43952944	C	T	33327	0.218066	0.208144	0.0280554	1.1799e-13
17	rs62055494	43953016	T	C	33320	0.217977	0.209571	0.0280584	8.07486e-14
17	rs62055495	43953043	C	A	33327	0.218066	0.208144	0.0280554	1.1799e-13
17	rs111321973	43953170	T	C	33327	0.218051	0.207927	0.0280556	1.251e-13
17	rs140713557	43953179	G	A	33321	0.218271	0.20801	0.0280478	1.20473e-13
17	rs62055496	43953307	T	C	33320	0.217977	0.209571	0.0280584	8.07486e-14
17	rs62055497	43953529	G	A	33320	0.217977	0.209571	0.0280584	8.07486e-14
17	rs2188888	43953695	C	T	33175	0.215885	0.211174	0.0282233	7.3062e-14
17	rs3919455	43953707	T	C	33174	0.215877	0.211195	0.0282237	7.27042e-14
17	rs2214258	43953719	C	G	33174	0.215877	0.211195	0.0282237	7.27042e-14
17	rs62055498	43953814	A	G	33327	0.218066	0.208144	0.0280554	1.1799e-13
17	rs62055499	43953991	G	C	33327	0.218066	0.208144	0.0280554	1.1799e-13
17	rs62055500	43954134	A	G	33327	0.218066	0.208144	0.0280554	1.1799e-13
17	rs62055501	43954227	A	G	33327	0.218066	0.208144	0.0280554	1.1799e-13
17	rs62055502	43954284	A	G	33327	0.218066	0.208144	0.0280554	1.1799e-13
17	rs111362359	43954416	AC	A	33227	0.219505	0.208194	0.0280562	1.16593e-13
17	rs916793	43954686	A	G	33327	0.218066	0.208144	0.0280554	1.1799e-13
17	17:43954982_TTCTCTTCCTCA_T	43954982	T	TTCTCTTCCTCA	33027	0.213992	0.212858	0.0283732	6.2807e-14
17	rs4441322	43955030	G	A	33327	0.218066	0.208144	0.0280554	1.1799e-13
17	rs113414067	43955093	C	T	33327	0.218066	0.208144	0.0280554	1.1799e-13
17	rs55905252	43955365	A	C	33327	0.218066	0.208144	0.0280554	1.1799e-13
17	rs17691328	43955487	T	C	33320	0.218292	0.210754	0.0280478	5.73105e-14
17	rs150246512	43956305	C	CTT	33308	0.218221	0.208713	0.0280571	1.01556e-13
17	rs62055515	43956370	T	G	33312	0.217879	0.206802	0.0280716	1.74561e-13
17	rs62055516	43956390	C	T	33312	0.217879	0.206802	0.0280716	1.74561e-13
17	rs62055517	43956425	T	C	33312	0.217879	0.206802	0.0280716	1.74561e-13
17	rs62055518	43956505	C	A	33312	0.217879	0.206802	0.0280716	1.74561e-13
17	rs56364632	43956642	C	T	33312	0.217879	0.206802	0.0280716	1.74561e-13
17	rs55768605	43956734	A	C	33307	0.217957	0.206475	0.0280723	1.90767e-13
17	rs55653657	43956778	G	A	33309	0.217914	0.206321	0.0280697	1.97763e-13
17	rs55894109	43957221	T	C	33328	0.218075	0.208247	0.028055	1.14674e-13
17	rs56101773	43957269	C	T	33325	0.21811	0.207765	0.0280531	1.3003e-13
17	rs56249780	43957328	T	C	33328	0.218075	0.208247	0.028055	1.14674e-13
17	rs56040418	43958079	T	C	33282	0.219142	0.211267	0.0280457	4.96021e-14
17	rs55721252	43958099	C	T	33301	0.217666	0.211185	0.0280894	5.54855e-14
17	rs55876817	43958139	C	A	33296	0.217594	0.212043	0.0280965	4.45545e-14
17	rs55944735	43958172	G	A	33289	0.217775	0.211861	0.0280992	4.70826e-14
17	rs535791904	43958207	CAAAAAAAT	C	33314	0.217806	0.207199	0.0280767	1.58592e-13
17	rs112902492	43958213	AAT	A	33321	0.218091	0.20781	0.0280569	1.29468e-13
17	rs56356641	43958362	G	T	33136	0.21952	0.203482	0.0280834	4.30443e-13
17	rs55711631	43958431	C	T	33322	0.218099	0.208005	0.0280566	1.22737e-13
17	rs62055525	43958736	A	G	33293	0.217628	0.210619	0.0280922	6.50746e-14
17	rs112915466	43958744	G	A	33297	0.217602	0.210581	0.0280912	6.56424e-14
17	rs56343551	43959092	T	G	33321	0.217986	0.209674	0.028058	7.84647e-14
17	rs55975673	43959113	G	A	33321	0.217986	0.209674	0.028058	7.84647e-14
17	rs56387391	43959261	A	G	33328	0.218075	0.208247	0.028055	1.14674e-13
17	rs532036186	43959596	C	CT	32776	0.228643	0.192381	0.0278452	4.88239e-12
17	rs2019816	43959661	A	G	33328	0.218075	0.208247	0.028055	1.14674e-13
17	rs2006305	43959752	T	A	33328	0.218075	0.208247	0.028055	1.14674e-13
17	rs2019822	43959918	A	T	33328	0.218075	0.208247	0.028055	1.14674e-13
17	rs62055529	43960020	G	A	33328	0.218075	0.208247	0.028055	1.14674e-13
17	rs79580365	43960172	T	C	33328	0.218075	0.208247	0.028055	1.14674e-13
17	rs55937610	43960283	G	A	33328	0.218075	0.208247	0.028055	1.14674e-13
17	rs56365901	43960323	G	A	33032	0.213929	0.20573	0.0284002	4.35781e-13
17	rs55767267	43960325	C	T	33033	0.213953	0.205731	0.0283971	4.33105e-13
17	rs56127309	43960341	A	G	33033	0.213953	0.205731	0.0283971	4.33105e-13
17	rs56194412	43960600	C	T	33330	0.218062	0.208142	0.0280545	1.17833e-13
17	rs56338487	43960812	T	A	33331	0.21807	0.208365	0.0280542	1.10887e-13
17	rs56180212	43960911	G	A	33302	0.218455	0.209065	0.0280516	9.13316e-14
17	rs56301449	43960918	C	T	33319	0.217984	0.207617	0.0280587	1.36797e-13
17	rs62055538	43960997	C	T	33331	0.21807	0.208365	0.0280542	1.10887e-13
17	rs62055539	43961044	G	A	33331	0.21807	0.208365	0.0280542	1.10887e-13
17	rs62055540	43961142	C	T	33331	0.21807	0.208365	0.0280542	1.10887e-13
17	rs17770108	43961292	T	G	33331	0.21807	0.208365	0.0280542	1.10887e-13
17	rs62055541	43962017	C	G	33331	0.21807	0.208365	0.0280542	1.10887e-13
17	rs77426526	43962982	A	G	33331	0.218085	0.207995	0.028054	1.22456e-13
17	rs77129180	43963046	A	G	33331	0.21807	0.208365	0.0280542	1.10887e-13
17	rs74863825	43963120	T	C	33324	0.217981	0.209792	0.0280572	7.58548e-14
17	rs80254317	43963282	G	C	33331	0.21807	0.208365	0.0280542	1.10887e-13
17	rs112425426	43963416	G	C	33331	0.21807	0.208365	0.0280542	1.10887e-13
17	rs62055542	43963844	T	C	33331	0.21807	0.208365	0.0280542	1.10887e-13
17	rs17770120	43963943	A	C	33331	0.21807	0.208365	0.0280542	1.10887e-13
17	rs17770150	43964163	A	G	33331	0.21807	0.208365	0.0280542	1.10887e-13
17	rs17770186	43964191	A	C	33328	0.21803	0.209031	0.0280579	9.3343e-14
17	rs17691449	43964283	C	G	33331	0.21807	0.208365	0.0280542	1.10887e-13
17	rs62055544	43964539	G	A	32970	0.216363	0.203152	0.0282631	6.57991e-13
17	rs62055545	43964561	T	C	33005	0.214937	0.204643	0.028316	4.93397e-13
17	rs62055546	43964567	C	A	33087	0.214435	0.205103	0.0283042	4.28092e-13
17	rs62055547	43964755	T	C	33329	0.218068	0.208229	0.0280548	1.15178e-13
17	rs62055548	43964899	G	A	33331	0.21807	0.208365	0.0280542	1.10887e-13
17	rs113327263	43965063	C	T	33331	0.21807	0.208365	0.0280542	1.10887e-13
17	17:43965129_AT_A	43965129	A	AT	32245	0.223151	0.206116	0.0282818	3.14792e-13
17	17:43965429_TC_T	43965429	T	TC	33234	0.218391	0.208	0.02808	1.28797e-13
17	rs62055549	43965595	C	G	33331	0.21807	0.208365	0.0280542	1.10887e-13
17	rs62055550	43965680	A	G	33316	0.218559	0.208256	0.0280463	1.12406e-13
17	rs62055551	43965687	G	C	33316	0.218559	0.208256	0.0280463	1.12406e-13
17	rs62055552	43965955	G	A	33331	0.21807	0.208365	0.0280542	1.10887e-13
17	rs62055553	43966178	A	C	33331	0.21807	0.208365	0.0280542	1.10887e-13
17	rs62055554	43966260	G	A	33331	0.21807	0.208365	0.0280542	1.10887e-13
17	rs62055555	43966282	T	G	33331	0.21807	0.208365	0.0280542	1.10887e-13
17	rs111941646	43966608	T	A	33331	0.21807	0.208365	0.0280542	1.10887e-13
17	rs62055556	43966749	C	T	33331	0.21807	0.208365	0.0280542	1.10887e-13
17	rs62055557	43966795	A	C	33331	0.21807	0.208365	0.0280542	1.10887e-13
17	rs140819255	43966910	AAGG	A	33289	0.217534	0.209724	0.0280968	8.37286e-14
17	rs62055558	43966955	G	A	33331	0.21807	0.208365	0.0280542	1.10887e-13
17	rs62055559	43967138	G	T	33331	0.21807	0.208365	0.0280542	1.10887e-13
17	rs79193046	43967562	C	T	33329	0.217993	0.208277	0.0280556	1.13852e-13
17	rs17691466	43968219	G	A	33331	0.21807	0.208365	0.0280542	1.10887e-13
17	rs7210728	43968415	A	G	33279	0.32821	0.161104	0.0247729	7.86198e-11
17	rs17691508	43968463	G	C	33331	0.21807	0.208365	0.0280542	1.10887e-13
17	rs62056760	43968572	A	G	33321	0.218166	0.208073	0.0280513	1.19284e-13
17	rs113150359	43968825	CTTT	C	32332	0.203483	0.202551	0.0292913	4.67694e-12
17	rs55943606	43968874	G	A	33331	0.21807	0.208365	0.0280542	1.10887e-13
17	rs55895732	43968937	C	T	33329	0.218053	0.208313	0.0280549	1.12612e-13
17	rs55960528	43968994	C	T	33317	0.217997	0.209956	0.0280591	7.28552e-14
17	rs55877243	43969019	C	T	33317	0.217997	0.209956	0.0280591	7.28552e-14
17	rs17770296	43969136	T	C	33324	0.218086	0.208528	0.0280561	1.06529e-13
17	rs17691556	43969168	A	T	33326	0.218103	0.20858	0.0280553	1.04897e-13
17	rs112297913	43969258	GC	G	33331	0.21807	0.208365	0.0280542	1.10887e-13
17	rs62056761	43969686	A	T	33324	0.217981	0.209792	0.0280572	7.58548e-14
17	rs17770337	43969779	T	G	33324	0.217981	0.209792	0.0280572	7.58548e-14
17	rs62056773	43969833	G	A	33324	0.217981	0.209792	0.0280572	7.58548e-14
17	rs62056774	43969901	A	G	33324	0.217981	0.209792	0.0280572	7.58548e-14
17	rs62056775	43969952	C	T	33322	0.217964	0.209468	0.028058	8.29513e-14
17	rs62056776	43969995	T	C	33322	0.217964	0.209468	0.028058	8.29513e-14
17	rs146712066	43970012	CAG	C	33014	0.213955	0.217472	0.0283979	1.88774e-14
17	rs78729125	43970108	A	C	33313	0.217978	0.209418	0.0280605	8.45238e-14
17	rs17770343	43970154	C	T	33322	0.217964	0.209468	0.028058	8.29513e-14
17	rs62056777	43970303	A	G	33324	0.217981	0.209792	0.0280572	7.58548e-14
17	rs17691610	43970662	T	G	33331	0.21807	0.208365	0.0280542	1.10887e-13
17	17:43971206_CTAATT_C	43971206	C	CTAATT	32022	0.19891	0.204391	0.0297398	6.30248e-12
17	rs138325961	43971238	TTAGATACATCA	T	33246	0.217786	0.208281	0.0281096	1.26669e-13
17	rs76594404	43971457	C	G	33331	0.21807	0.208365	0.0280542	1.10887e-13
17	rs80233201	43971481	C	T	33331	0.21807	0.208365	0.0280542	1.10887e-13
17	rs62056778	43971604	G	C	33329	0.218083	0.208287	0.0280546	1.13346e-13
17	rs11575895	43971785	G	A	33331	0.21807	0.208365	0.0280542	1.10887e-13
17	rs62056779	43971937	A	C	33331	0.21807	0.208365	0.0280542	1.10887e-13
17	17:43972025_TC_T	43972025	T	TC	33289	0.217654	0.20682	0.028098	1.83007e-13
17	rs11575896	43972142	A	G	33331	0.21807	0.208365	0.0280542	1.10887e-13
17	rs74457229	43972581	T	C	33331	0.2181	0.208154	0.028049	1.16166e-13
17	rs74548327	43973080	G	A	33329	0.218083	0.208309	0.0280546	1.12662e-13
17	rs111972148	43973121	C	G	33331	0.21807	0.208365	0.0280542	1.10887e-13
17	rs76324150	43973233	T	C	33331	0.21807	0.208365	0.0280542	1.10887e-13
17	rs113347741	43973408	T	C	33331	0.21807	0.208365	0.0280542	1.10887e-13
17	rs78720789	43973413	G	A	33331	0.21807	0.208365	0.0280542	1.10887e-13
17	rs4792891	43973498	G	T	33298	0.328638	0.158207	0.0247533	1.64458e-10
17	rs62056780	43973652	T	C	33331	0.21807	0.208365	0.0280542	1.10887e-13
17	rs62056781	43973899	C	T	33331	0.21807	0.208365	0.0280542	1.10887e-13
17	rs74496580	43974065	A	C	33331	0.21807	0.208365	0.0280542	1.10887e-13
17	rs62056782	43974230	T	C	33331	0.21807	0.208365	0.0280542	1.10887e-13
17	17:43974343_TCGC_T	43974343	T	TCGC	33110	0.214875	0.212612	0.0282995	5.78243e-14
17	rs113161176	43974354	A	G	33251	0.217091	0.210547	0.0281302	7.16907e-14
17	rs80346216	43974476	T	G	33331	0.21807	0.208365	0.0280542	1.10887e-13
17	rs76632685	43974477	T	A	33331	0.21807	0.208365	0.0280542	1.10887e-13
17	rs62056783	43974549	C	G	33331	0.21807	0.208365	0.0280542	1.10887e-13
17	rs62056784	43974889	G	C	33331	0.21807	0.208365	0.0280542	1.10887e-13
17	rs62056785	43975263	C	T	33330	0.218077	0.208352	0.0280544	1.1134e-13
17	rs62056786	43975285	C	T	33330	0.218077	0.208352	0.0280544	1.1134e-13
17	17:43975360_ATTACTGTATAAGCTGCTTATAT_A	43975360	A	ATTACTGTATAAGCTGCTTATAT	32707	0.21023	0.197318	0.0286855	6.04114e-12
17	rs62056789	43975415	C	A	33330	0.218077	0.208352	0.0280544	1.1134e-13
17	rs62056790	43975417	A	G	33330	0.218077	0.208352	0.0280544	1.1134e-13
17	rs62056791	43976064	C	T	33331	0.21807	0.208365	0.0280542	1.10887e-13
17	rs77561671	43976627	T	G	33330	0.218047	0.208346	0.0280571	1.12136e-13
17	rs62056792	43976644	A	G	33331	0.21807	0.208365	0.0280542	1.10887e-13
17	rs9303523	43976684	C	T	33331	0.328208	0.158609	0.0247496	1.46907e-10
17	rs62056793	43977018	G	A	33331	0.21807	0.208365	0.0280542	1.10887e-13
17	rs62056794	43977049	G	A	33331	0.21807	0.208365	0.0280542	1.10887e-13
17	rs1864324	43977702	T	C	33330	0.218092	0.208984	0.0280518	9.33956e-14
17	rs111355814	43977748	GGCTGGCCCATA	G	32800	0.210595	0.197784	0.0286875	5.40841e-12
17	rs1864325	43977827	T	C	33331	0.21807	0.208365	0.0280542	1.10887e-13
17	rs28646281	43977846	G	T	33325	0.328177	0.158977	0.0247552	1.34554e-10
17	rs62056795	43978041	T	C	33331	0.21807	0.208365	0.0280542	1.10887e-13
17	rs62056796	43978120	G	A	33331	0.21807	0.208365	0.0280542	1.10887e-13
17	rs55691306	43978295	C	G	33329	0.218053	0.208602	0.0280549	1.04175e-13
17	rs56306380	43978306	A	G	32944	0.212831	0.203315	0.0284893	9.57026e-13
17	rs55841786	43978308	C	T	32921	0.212509	0.204182	0.0285133	8.01296e-13
17	rs55823844	43978320	A	G	33331	0.218055	0.208366	0.0280543	1.10901e-13
17	rs1560310	43978534	A	G	33330	0.218107	0.207997	0.0280541	1.22426e-13
17	rs1467962	43978604	G	A	33330	0.218062	0.20837	0.0280545	1.10829e-13
17	rs1560311	43978625	C	T	33330	0.218062	0.20837	0.0280545	1.10829e-13
17	rs1467963	43978934	G	T	33330	0.218062	0.208293	0.0280545	1.13152e-13
17	rs1560312	43978988	G	A	33310	0.327995	0.158973	0.0247649	1.36914e-10
17	rs62056800	43979468	A	T	33330	0.218062	0.208293	0.0280545	1.13152e-13
17	rs62056801	43979504	A	G	33330	0.218062	0.208293	0.0280545	1.13152e-13
17	rs113834264	43979622	A	G	33330	0.218062	0.208293	0.0280545	1.13152e-13
17	rs2099151	43979822	T	A	33330	0.218062	0.208293	0.0280545	1.13152e-13
17	rs2082068	43979971	T	C	33330	0.218062	0.208293	0.0280545	1.13152e-13
17	rs1984937	43980530	C	A	33330	0.218062	0.208293	0.0280545	1.13152e-13
17	rs62056802	43980762	G	A	33330	0.218062	0.208293	0.0280545	1.13152e-13
17	rs112003140	43980998	A	G	33322	0.217994	0.20798	0.0280625	1.25071e-13
17	rs111689007	43981103	A	C	33324	0.217981	0.208178	0.0280621	1.18465e-13
17	rs113589236	43981795	A	G	33330	0.218062	0.208293	0.0280545	1.13152e-13
17	rs113029914	43981831	T	A	33330	0.218062	0.208293	0.0280545	1.13152e-13
17	rs112275277	43981958	T	C	33327	0.218081	0.20798	0.0280552	1.23264e-13
17	rs367820416	43982069	G	T	33331	0.218055	0.208229	0.0280543	1.15057e-13
17	rs62056803	43982159	G	A	33331	0.218055	0.208229	0.0280543	1.15057e-13
17	rs62056804	43982286	T	C	33330	0.218062	0.208293	0.0280545	1.13152e-13
17	rs77084869	43982903	G	A	33326	0.217998	0.20841	0.0280613	1.11129e-13
17	rs74573628	43982961	C	T	33326	0.217998	0.20841	0.0280613	1.11129e-13
17	rs75617973	43983159	C	T	33329	0.218038	0.208153	0.0280575	1.1818e-13
17	rs62056805	43983363	A	G	33325	0.217974	0.20827	0.0280643	1.1607e-13
17	rs62056806	43983801	G	A	33329	0.218038	0.208153	0.0280575	1.1818e-13
17	rs62056807	43984253	C	G	33329	0.218038	0.208153	0.0280575	1.1818e-13
17	rs1467966	43984399	T	C	33329	0.218038	0.208153	0.0280575	1.1818e-13
17	rs62056808	43984646	C	T	33207	0.21631	0.208073	0.0282014	1.60526e-13
17	rs62056809	43984669	G	A	33203	0.216276	0.208329	0.028203	1.50443e-13
17	rs62056810	43984672	C	T	33208	0.216333	0.208441	0.0281983	1.44689e-13
17	rs79492906	43984864	T	C	33329	0.218038	0.208153	0.0280575	1.1818e-13
17	rs62056811	43985247	T	C	33329	0.218038	0.208153	0.0280575	1.1818e-13
17	rs74509629	43985597	T	C	33329	0.218038	0.208153	0.0280575	1.1818e-13
17	rs79290980	43985662	C	T	33329	0.218038	0.208153	0.0280575	1.1818e-13
17	rs1467968	43986396	T	C	33319	0.217939	0.208564	0.028064	1.07188e-13
17	rs4371195	43986420	G	A	33319	0.217939	0.208564	0.028064	1.07188e-13
17	rs12150125	43986432	A	G	33268	0.218092	0.20848	0.0280753	1.12141e-13
17	rs12150527	43986462	G	A	33311	0.217661	0.209443	0.0280864	8.84512e-14
17	rs7502888	43986992	C	G	33322	0.218039	0.208672	0.0280596	1.03198e-13
17	rs62056812	43987154	A	G	33288	0.217661	0.20975	0.0280884	8.17411e-14
17	rs111447859	43987184	C	T	33311	0.218021	0.20937	0.0280607	8.56607e-14
17	rs28439143	43987723	A	G	33331	0.21762	0.213482	0.0280711	2.84787e-14
17	rs56189701	43987801	C	T	33293	0.217613	0.210607	0.028085	6.43446e-14
17	rs2435204	43988205	G	A	33136	0.224559	0.208026	0.0278119	7.44672e-14
17	rs62056835	43988623	A	G	33321	0.218046	0.20834	0.0280598	1.12915e-13
17	rs62056837	43988884	C	T	33317	0.217952	0.208018	0.0280669	1.2489e-13
17	rs62056838	43989087	G	A	33323	0.218033	0.208641	0.0280594	1.04029e-13
17	17:43989129_CA_C	43989129	C	CA	33322	0.217994	0.208042	0.0280601	1.22398e-13
17	rs199995459	43989149	AAC	A	33322	0.217994	0.208042	0.0280601	1.22398e-13
17	rs66619507	43989151	AC	A	33322	0.217994	0.208042	0.0280601	1.22398e-13
17	rs113906906	43989159	GC	G	33322	0.217994	0.208042	0.0280601	1.22398e-13
17	rs62056839	43989221	C	T	33323	0.218033	0.208641	0.0280594	1.04029e-13
17	17:43989509_TA_T	43989509	T	TA	33322	0.217994	0.208042	0.0280601	1.22398e-13
17	rs62056840	43989689	C	T	33319	0.218059	0.20868	0.0280603	1.03134e-13
17	rs112116311	43989898	G	T	33322	0.218084	0.208666	0.0280591	1.03261e-13
17	rs78209533	43989909	G	A	33322	0.218084	0.208666	0.0280591	1.03261e-13
17	rs62056841	43990041	C	A	33310	0.217953	0.209213	0.028069	9.08863e-14
17	rs79860128	43990072	G	A	33326	0.218058	0.208627	0.0280582	1.04158e-13
17	rs9944484	43990662	A	G	33316	0.218289	0.208702	0.0280588	1.02211e-13
17	rs17563965	43990919	G	A	33323	0.218078	0.208314	0.0280589	1.13479e-13
17	17:43991252_AC_A	43991252	A	AC	33230	0.216732	0.208506	0.0281552	1.30541e-13
17	rs17563986	43991272	G	A	33326	0.218058	0.208627	0.0280582	1.04158e-13
17	rs113141256	43991468	TA	T	33285	0.21753	0.208785	0.0281005	1.08663e-13
17	rs62056842	43991515	G	T	33271	0.217351	0.210624	0.0281115	6.75958e-14
17	rs9915721	43991553	G	A	32642	0.321626	0.160678	0.0251216	1.59465e-10
17	rs17564020	43991781	T	G	33324	0.218131	0.209317	0.0280581	8.64343e-14
17	rs55682376	43991888	A	G	33326	0.218058	0.208627	0.0280582	1.04158e-13
17	rs55788678	43992233	T	C	33168	0.216067	0.204973	0.0282135	3.7281e-13
17	rs56042957	43992244	A	G	33246	0.216973	0.208773	0.0281403	1.18001e-13
17	rs55810795	43992283	G	A	33246	0.216973	0.208773	0.0281403	1.18001e-13
17	rs55933304	43992305	A	G	33261	0.217191	0.20735	0.0281187	1.65471e-13
17	rs62056848	43992456	A	G	33325	0.21805	0.208484	0.0280586	1.08343e-13
17	rs62056849	43992463	C	G	33325	0.21805	0.208484	0.0280586	1.08343e-13
17	rs62056850	43992581	T	C	33311	0.218576	0.207192	0.0280428	1.48555e-13
[truncated: 1,870 more rows]
