# Supplementary material for: Regulatory Genomic Circuitry of Brain Age by Integrative Functional Genomic Analyses
Source: Genomics Proteomics Bioinformatics. 2025 Aug 8;23(5):qzaf064. doi: 10.1093/gpbjnl/qzaf064 (PMC12996886; doi:10.1093/gpbjnl/qzaf064)
Supplement: qzaf064_Supplementary_Data [file qzaf064_supplementary_data.zip › Table S4.xlsx]

## Sheet: Table S4
Table S4 The lead SNPs of BAG after LD clumping
Genomic locus	Unique ID	rsID	CHR	POS	P	nSNPs	nGWAS SNPs
1	2:200132758:A:G	rs62181087	2	200132758	4.81592e-09	2	rs62181087;2:200025842_GT_G
2	4:38680015:A:G	rs13132853	4	38680015	1.0457e-14	10	rs13132853;rs753651679;rs2045767;rs765019477;rs10008032;rs12651223;rs10009513;rs35608075;rs9522;rs11455486
3	6:45419428:A:C	rs2819867	6	45419428	6.49292e-13	1	rs2819867
4	8:131024547:A:G	rs1467048	8	131024547	1.73582e-10	3	rs1467048;rs62525885;rs12548669
5	10:134560340:A:G	rs2803990	10	134560340	4.10556e-11	1	rs2803990
6	17:28389576:A:G	rs7213462	17	28389576	1.04166e-09	1	rs7213462
7	17:43687072:A:G	rs2949997	17	43687072	2.87298e-15	11	rs2949997;rs8067527;rs9899833;rs2458203;rs2696531;rs2696531;rs62064595;rs61572747;rs546735951;17:43511281_TGGCTAACACGGTGAAACCCC_T;rs142925250
7	17:43798360:A:G	rs55938136	17	43798360	1.0132e-13	1	rs55938136
7	17:44862613:A:G	rs199501	17	44862613	2.17828e-13	6	rs199501;rs9899833;rs2458203;rs2696531;rs2696531;rs199470
8	22:38452254:C:G	rs742396	22	38452254	3.1454e-09	1	rs742396
