# Supplementary material for: Regulatory Genomic Circuitry of Brain Age by Integrative Functional Genomic Analyses
Source: Genomics Proteomics Bioinformatics. 2025 Aug 8;23(5):qzaf064. doi: 10.1093/gpbjnl/qzaf064 (PMC12996886; doi:10.1093/gpbjnl/qzaf064)
Supplement: qzaf064_Supplementary_Data [file qzaf064_supplementary_data.zip › Table S5.xlsx]

## Sheet: Table S5
Table S5 The replication of lead SNPs in previous studies
Reference	SNP	CHR	BP	A1	A2	Beta	P
Kaufmann et al. 2019	rs62181087	2	200132758	G	A	-0.1687	2.14E−03
	rs13132853	4	38680015	G	A	0.07699	1.14E−01
	rs2819867	6	45419428	A	C	-0.1231	1.23E−02
	rs1467048	8	131024547	A	G	-0.2088	6.69E−04
	rs2803990	10	134560340	G	A	0.1837	4.62E−04
	rs7213462	17	28389576	A	G	0.1133	1.93E−02
	rs2949997	17	43687072	A	G	0.09645	9.63E−02
	rs55938136	17	43798360	G	A	0.1063	5.58E−02
	rs199501	17	44862613	A	G	0.116	3.45E−02
Leonardsen et al. 2023	rs62181087	2	200132758	G	A	-0.0446	1.21E−01
	rs13132853	4	38680015	G	A	0.2252	2.34E−18
	rs2819867	6	45419428	A	C	-0.1436	2.82E−08
	rs1467048	8	131024547	A	G	-0.087	7.24E−03
	rs2803990	10	134560340	G	A	0.1299	2.39E−06
	rs7213462	17	28389576	A	G	0.0677	8.19E−03
	rs2949997	17	43687072	A	G	0.276	1.33E−19
	rs55938136	17	43798360	G	A	0.2804	8.81E−22
	rs199501	17	44862613	A	G	0.2731	2.15E−21
	rs742396	22	38452254	C	G	-0.0975	1.12E−04
