# Supplementary material for: Regulatory Genomic Circuitry of Brain Age by Integrative Functional Genomic Analyses
Source: Genomics Proteomics Bioinformatics. 2025 Aug 8;23(5):qzaf064. doi: 10.1093/gpbjnl/qzaf064 (PMC12996886; doi:10.1093/gpbjnl/qzaf064)
Supplement: qzaf064_Supplementary_Data [file qzaf064_supplementary_data.zip › Table S6.xlsx]

## Sheet: Table S6
Table S6 The detailed names of cell types
Cell class	Cell class name	Cell subclass	Cell subclass name
GABA	GABAergic neurons	BFEXA	GABAergic neurons from basal forebrain and extended amygdala
GABA	GABAergic neurons	BNGA	GABAergic neurons from basal nuclei
GABA	GABAergic neurons	CBGA	GABAergic-like neurons from cerebellum
GABA	GABAergic neurons	CNGA	GABAergic neurons from cerebral nuclei
GABA	GABAergic neurons	FOXP2	FOXP2+ GABAergic neurons from cerebral nuclei
GABA	GABAergic neurons	LAMP5_1	LAMP5+ GABAergic neurons
GABA	GABAergic neurons	LAMP5_2	LAMP5+ GABAergic neurons with LHX6+
GABA+Dopa	GABAergic neurons	MBGA	Dopaminergic neurons from midbrain
GABA	GABAergic neurons	MSN	Medium spiny neurons
GABA	GABAergic neurons	PVALB	PVALB+ GABAergic neurons
GABA	GABAergic neurons	PV_ChCs	PVALB+ chandelier cells
GABA+Dopa	GABAergic neurons	SIGA	Dopaminergic neurons from Inferior colliculus and nearby nuclei - IC
GABA	GABAergic neurons	SNCG	SNCG+ GABAergic neurons
GABA	GABAergic neurons	SST_CHODL	SST+ GABAergic neurons with CHODL+
GABA	GABAergic neurons	SST	SST+ GABAergic neurons
GABA	GABAergic neurons	THMGA	GABAergic neurons from thalamus
GABA	GABAergic neurons	VIP	VIP+ GABAergic neurons
GLUT	Glutamatergic neurons	AMY	Glutamatergic neurons from amygdala
GLUT	Glutamatergic neurons	CBGRC	Granule neurons from cerebellum
GLUT	Glutamatergic neurons	CHO	Cholinergic neurons
GLUT	Glutamatergic neurons	CT	L6 corticothalamic (CT) projection neurons
GLUT	Glutamatergic neurons	ET	Extratelencephalic projecting neurons
GLUT	Glutamatergic neurons	ITL23	Intratelencephalic projecting neurons, cortical layer 2/3
GLUT	Glutamatergic neurons	ITL34	Intratelencephalic projecting neurons, cortical layer 3/4 like
GLUT	Glutamatergic neurons	ITL4	Intratelencephalic projecting neurons, cortical layer 4
GLUT	Glutamatergic neurons	ITL45	Intratelencephalic projecting neurons, cortical layer 4/5 like
GLUT	Glutamatergic neurons	ITL5	Intratelencephalic projecting neurons, cortical layer 5
GLUT	Glutamatergic neurons	ITL6_1	Intratelencephalic projecting neurons, cortical layer 6 - subclass 1
GLUT	Glutamatergic neurons	ITL6_2	Intratelencephalic projecting neurons, cortical layer 6 - subclass 2
GLUT	Glutamatergic neurons	ITV1C	Intratelencephalic projecting neurons from primary visual cortex
GLUT	Glutamatergic neurons	L6B	Intratelencephalic projecting neurons, cortical layer 6B
GLUT	Glutamatergic neurons	NP	Near-projecting neurons
GLUT	Glutamatergic neurons	PRERC	Glutamatergic neurons from piriform cortex and entorhinal cortex
GLUT	Glutamatergic neurons	SUB	Granule neurons from subicular cortex
NonN	Non-neurons	ACBGM	Bergmann glia
NonN	Non-neurons	ASCNT	Non-telencephalon astrocytes
NonN	Non-neurons	ASCT	Telencephalon astrocytes
NonN	Non-neurons	EC	Endothelial cells
NonN	Non-neurons	MGC	Microglia
NonN	Non-neurons	OGC	Oligodendrocytes
NonN	Non-neurons	OPC	Oligodendrocytes precursor cells
NonN	Non-neurons	SMC	Vascular smooth muscle cells
NonN	Non-neurons	PER	Pericytes-like, too few nuclei
