# Supplementary material for: Regulatory Genomic Circuitry of Brain Age by Integrative Functional Genomic Analyses
Source: Genomics Proteomics Bioinformatics. 2025 Aug 8;23(5):qzaf064. doi: 10.1093/gpbjnl/qzaf064 (PMC12996886; doi:10.1093/gpbjnl/qzaf064)
Supplement: qzaf064_Supplementary_Data [file qzaf064_supplementary_data.zip › Table S7.xlsx]

## Sheet: Table S7
Table S7 Source and information of the GWAS summary statistics used in this study
Category	Trait	Trait abbreviation	Population	#Cases	#Controls	Data source link	PMID	Year
Neurological	Alzheimer's disease	AD	EUR meta	7428	429961	https://ctg.cncr.nl/software/summary_statistics	30617256	2019
Neurological	Epilepsy	EPI	EUR meta	15212	29677	https://www.epigad.org/gwas_ilae2018_16loci.html	30531953	2018
Neurological	Multiple sclerosis	MS	EUR	47429	68374	https://imsgc.net/	31604244	2019
Neurological	Parkinson's disease	PD	EUR meta	33674	449056	https://atlas.ctglab.nl/traitDB/4167	31701892	2019
Psychiatric	Autism spectrum disorder	ASD	EUR	18381	27969	https://pgc.unc.edu/for-researchers/download-results/	30804558	2019
Psychiatric	Major depressive disorder	MDD	EUR meta	135458	344901	https://pgc.unc.edu/for-researchers/download-results/	29700475	2018
Psychiatric	Bipolar disorder	BIP	EUR meta	41917	371549	https://pgc.unc.edu/for-researchers/download-results/	34002096	2021
Psychiatric	Schizophrenia	SCZ	EUR meta	76755	243649	https://pgc.unc.edu/for-researchers/download-results/	35396580	2022
Cognitive traits	Education	EDU	EUR meta	766345		https://atlas.ctglab.nl/traitDB/4066	30038396	2018
Aging related disorder	Coronary artery disease	CAD	EUR	22233	64,762	http://www.cardiogramplusc4d.org/data-downloads/	21378990	2011
Aging related disorder	Type 2-diabetes	T2D	EUR	34840	114981	https://diagram-consortium.org/downloads.html	22885922	2012
Background	Height	Height	EUR	450000		https://www.joelhirschhornlab.org/giant-consortium-results	36224396	2022
Background	Body mass index	BMI	EUR	694649		https://portals.broadinstitute.org/collaboration/giant/images/1/14/Bmi.giant-ukbb.meta-analysis.combined.23May2018.HapMap2_only.txt.gz	30239722	2019
