# Supplementary material for: Regulatory Genomic Circuitry of Brain Age by Integrative Functional Genomic Analyses
Source: Genomics Proteomics Bioinformatics. 2025 Aug 8;23(5):qzaf064. doi: 10.1093/gpbjnl/qzaf064 (PMC12996886; doi:10.1093/gpbjnl/qzaf064)
Supplement: qzaf064_Supplementary_Data [file qzaf064_supplementary_data.zip › Table S8.xlsx]

## Sheet: Table S8
Table S8 Pleiotropy test for MR analysis
Outcome	Exposure	Egger_intercept	SE	P
BAG	AD	0.000568069	0.00701058	0.935803
BAG	ASD	-0.157449	0.287443	0.783857
BAG	BIP	-0.00526768	0.0165342	0.223108
BAG	BMI	-0.00648374	0.00263652	0.0140386
BAG	CAD	0.0234572	0.0343273	0.504812
BAG	EDU	0.00379454	0.0065704	0.563851
BAG	EPI	-0.0087627	0.0800871	0.93062
BAG	Height	-0.00572675	0.002668	0.0320084
BAG	MDD	0.0357871	0.0885818	0.696797
BAG	MS	0.00312356	0.0091324	0.733791
BAG	PD	-0.00898995	0.0212481	0.675706
BAG	SCZ	-0.00275622	0.00645941	0.0605651
BAG	T2D	0.00672957	0.00710956	0.345129
