# Supplementary material for: Regulatory Genomic Circuitry of Brain Age by Integrative Functional Genomic Analyses
Source: Genomics Proteomics Bioinformatics. 2025 Aug 8;23(5):qzaf064. doi: 10.1093/gpbjnl/qzaf064 (PMC12996886; doi:10.1093/gpbjnl/qzaf064)
Supplement: qzaf064_Supplementary_Data [file qzaf064_supplementary_data.zip › Table S9.xlsx]

## Sheet: Table S9
Table S9 Heterogeneity test for MR analysis
Outcome	Exposure	Method	Q	Q_df	Q_pval
BAG	AD	MR Egger	43.1197	42	0.423182
BAG	AD	Inverse variance weighted	43.1264	43	0.465905
BAG	ASD	Inverse variance weighted	0.0281144	1	0.86684
BAG	BIP	MR Egger	66.2925	64	0.397797
BAG	BIP	Inverse variance weighted	76.8062	65	0.150017
BAG	BMI	MR Egger	1825.98	1477	1.07e-09
BAG	BMI	Inverse variance weighted	1833.45	1478	5.69e-10
BAG	CAD	MR Egger	29.6266	15	0.0133417
BAG	CAD	Inverse variance weighted	30.5488	16	0.0153559
BAG	EDU	MR Egger	654.833	493	1.31e-06
BAG	EDU	Inverse variance weighted	655.276	494	1.43e-06
BAG	EPI	MR Egger	0.00842584	1	0.926863
BAG	EPI	Inverse variance weighted	0.0203974	2	0.989853
BAG	Height	MR Egger	1723.15	1397	4.24e-09
BAG	Height	Inverse variance weighted	1728.83	1398	2.71e-09
BAG	MDD	MR Egger	20.9173	8	0.073704
BAG	MDD	Inverse variance weighted	21.3441	9	0.112073
BAG	MS	MR Egger	50.6351	49	0.408816
BAG	MS	Inverse variance weighted	50.756	50	0.443593
BAG	PD	MR Egger	41.9208	26	0.0250139
BAG	PD	Inverse variance weighted	42.2094	27	0.0313833
BAG	SCZ	MR Egger	201.095	200	0.464951
BAG	SCZ	Inverse variance weighted	219.402	201	0.17769
BAG	T2D	MR Egger	84.975	181	0.127171
BAG	T2D	Inverse variance weighted	86.3856	182	0.123232
